# Supplementary material for: The membrane-proximal external region of human immunodeficiency virus (HIV-1) envelope glycoprotein trimers in A18-lipid nanodiscs
Source: Commun Biol. 2025 Mar 15;8:442. doi: 10.1038/s42003-025-07852-z (PMC11910548; doi:10.1038/s42003-025-07852-z)
Supplement: Supplementary file 2 — Supplementary Data 1 [file 42003_2025_7852_MOESM2_ESM.xlsx]

## Sheet: Supplementary Fig. 3d
Tri FPPR.1							Tri FPPR.2
Global mask		No masking		Map vs. Model			Global mask		No masking		Map vs. Model
d_inv	fsc	d_inv	fsc	d_inv	fsc		d_inv	fsc	d_inv	fsc	d_inv	fsc
0.001001	1	0.001001	1	0.0257764	0.819814		0.001001	1	0.001001	1	0.0200467	0.825596
0.003367	0.999995	0.003367	0.999908	0.0318006	0.820284		0.003367	0.999983	0.003367	0.99991	0.0293032	0.825245
0.00673401	0.999967	0.00673401	0.999845	0.0360859	0.820432		0.00673401	0.999933	0.00673401	0.999672	0.0346833	0.825833
0.010101	0.999772	0.010101	0.999191	0.0396386	0.820353		0.010101	0.999773	0.010101	0.998964	0.0385947	0.825954
0.013468	0.999758	0.013468	0.998526	0.0425092	0.821009		0.013468	0.999769	0.013468	0.998429	0.0418459	0.825056
0.016835	0.999764	0.016835	0.997892	0.0450673	0.819759		0.016835	0.99956	0.016835	0.997292	0.0448018	0.824759
0.020202	0.999377	0.020202	0.994255	0.0473976	0.819486		0.020202	0.998893	0.020202	0.992797	0.0472551	0.824759
0.023569	0.999233	0.023569	0.993772	0.0494684	0.818574		0.023569	0.998728	0.023569	0.992846	0.049536	0.824389
0.026936	0.999004	0.026936	0.991228	0.0514965	0.817496		0.026936	0.998239	0.026936	0.989198	0.0515974	0.823674
0.030303	0.998551	0.030303	0.988797	0.0532481	0.817126		0.030303	0.997271	0.030303	0.985357	0.0535825	0.824062
0.03367	0.998087	0.03367	0.985579	0.0548875	0.815508		0.03367	0.997187	0.03367	0.981996	0.0554133	0.823787
0.037037	0.997309	0.037037	0.981649	0.056441	0.815793		0.037037	0.996651	0.037037	0.979606	0.0569209	0.823065
0.040404	0.996711	0.040404	0.97652	0.0581026	0.814416		0.040404	0.995154	0.040404	0.972796	0.0586718	0.823031
0.043771	0.996271	0.043771	0.971965	0.0595213	0.814638		0.043771	0.993499	0.043771	0.965628	0.0602291	0.821276
0.047138	0.995515	0.047138	0.964331	0.0606924	0.813674		0.047138	0.992963	0.047138	0.959681	0.0616071	0.820244
0.0505051	0.994533	0.0505051	0.956011	0.0620694	0.813102		0.0505051	0.992001	0.0505051	0.951079	0.0627928	0.819509
0.0538721	0.992866	0.0538721	0.946324	0.0634134	0.811894		0.0538721	0.990111	0.0538721	0.9413	0.064397	0.81754
0.0572391	0.991476	0.0572391	0.939404	0.0645848	0.810183		0.0572391	0.988938	0.0572391	0.93284	0.0654741	0.816269
0.0606061	0.990303	0.0606061	0.936912	0.0658094	0.808719		0.0606061	0.988391	0.0606061	0.922554	0.0668438	0.813097
0.0639731	0.990228	0.0639731	0.921939	0.0668431	0.807262		0.0639731	0.986022	0.0639731	0.912234	0.0679795	0.810862
0.0673401	0.988724	0.0673401	0.908919	0.0679082	0.804819		0.0673401	0.983539	0.0673401	0.890906	0.0690185	0.808601
0.0707071	0.988083	0.0707071	0.906136	0.0689287	0.802028		0.0707071	0.983909	0.0707071	0.893147	0.070175	0.807979
0.0740741	0.986565	0.0740741	0.906373	0.0700221	0.800293		0.0740741	0.981786	0.0740741	0.891461	0.071105	0.805357
0.0774411	0.982985	0.0774411	0.886221	0.0710328	0.798863		0.0774411	0.975556	0.0774411	0.856182	0.0723169	0.802644
0.0808081	0.982033	0.0808081	0.875781	0.0719701	0.79581		0.0808081	0.972419	0.0808081	0.84194	0.0733378	0.800101
0.0841751	0.982486	0.0841751	0.878695	0.0729865	0.79341		0.0841751	0.971508	0.0841751	0.846562	0.0742926	0.797844
0.0875421	0.982255	0.0875421	0.884103	0.0738915	0.792002		0.0875421	0.973011	0.0875421	0.856629	0.0752921	0.795167
0.0909091	0.981475	0.0909091	0.88058	0.0746904	0.789288		0.0909091	0.972633	0.0909091	0.854395	0.0761396	0.792723
0.0942761	0.979555	0.0942761	0.868056	0.0754584	0.786539		0.0942761	0.969916	0.0942761	0.840359	0.0769636	0.790418
0.0976431	0.976301	0.0976431	0.84547	0.0763959	0.784567		0.0976431	0.964884	0.0976431	0.814861	0.0778043	0.787108
0.10101	0.972689	0.10101	0.823491	0.0772714	0.781179		0.10101	0.960654	0.10101	0.790114	0.0787639	0.785457
0.104377	0.969261	0.104377	0.811367	0.0782028	0.777635		0.104377	0.95846	0.104377	0.779382	0.0797627	0.781983
0.107744	0.965817	0.107744	0.794719	0.0789753	0.7751		0.107744	0.954274	0.107744	0.75769	0.0805985	0.77869
0.111111	0.959588	0.111111	0.749227	0.0797239	0.770911		0.111111	0.948119	0.111111	0.72848	0.0813996	0.775943
0.114478	0.950049	0.114478	0.702323	0.0803566	0.767267		0.114478	0.939399	0.114478	0.692635	0.0820511	0.773035
0.117845	0.945029	0.117845	0.687909	0.0811537	0.764869		0.117845	0.928521	0.117845	0.654209	0.0827435	0.769035
0.121212	0.937266	0.121212	0.657612	0.0819935	0.762275		0.121212	0.920801	0.121212	0.625336	0.083685	0.765668
0.124579	0.92772	0.124579	0.632386	0.0826936	0.760434		0.124579	0.912574	0.124579	0.590065	0.0844468	0.762933
0.127946	0.916376	0.127946	0.595435	0.0833804	0.758592		0.127946	0.903369	0.127946	0.568346	0.0850796	0.758331
0.131313	0.908194	0.131313	0.564756	0.084035	0.755388		0.131313	0.893311	0.131313	0.525027	0.0857559	0.754443
0.13468	0.897189	0.13468	0.525071	0.0847331	0.751881		0.13468	0.876166	0.13468	0.492208	0.0866691	0.752244
0.138047	0.886442	0.138047	0.496551	0.085532	0.749332		0.138047	0.85391	0.138047	0.437864	0.087336	0.74857
0.141414	0.86859	0.141414	0.459946	0.0861677	0.746415		0.141414	0.828855	0.141414	0.389281	0.0880093	0.745698
0.144781	0.863237	0.144781	0.452918	0.0868331	0.744582		0.144781	0.81528	0.144781	0.362762	0.0887851	0.74299
0.148148	0.860869	0.148148	0.443202	0.087442	0.742154		0.148148	0.800022	0.148148	0.33911	0.089393	0.740427
0.151515	0.84473	0.151515	0.39833	0.08814	0.73923		0.151515	0.780353	0.151515	0.316348	0.0899894	0.737183
0.154882	0.832441	0.154882	0.392991	0.0887529	0.737781		0.154882	0.771109	0.154882	0.322174	0.090643	0.735044
0.158249	0.827909	0.158249	0.3833	0.0892521	0.736703		0.158249	0.77116	0.158249	0.309308	0.0911845	0.733003
0.161616	0.819074	0.161616	0.364518	0.0898474	0.735499		0.161616	0.769636	0.161616	0.312597	0.0918707	0.729904
0.164983	0.807882	0.164983	0.337353	0.0905845	0.733771		0.164983	0.755916	0.164983	0.288949	0.0925172	0.727512
0.16835	0.802046	0.16835	0.330144	0.0911363	0.731108		0.16835	0.744267	0.16835	0.276466	0.0931975	0.723947
0.171717	0.791098	0.171717	0.329292	0.0916908	0.728859		0.171717	0.73487	0.171717	0.276996	0.0938155	0.721935
0.175084	0.781157	0.175084	0.297633	0.0923951	0.727002		0.175084	0.726047	0.175084	0.249825	0.0944334	0.719281
0.178451	0.778982	0.178451	0.302003	0.0929484	0.72552		0.178451	0.71988	0.178451	0.267593	0.0951346	0.717895
0.181818	0.784439	0.181818	0.315518	0.0935329	0.723858		0.181818	0.727074	0.181818	0.279264	0.0957002	0.716679
0.185185	0.782763	0.185185	0.30879	0.0940822	0.721867		0.185185	0.728604	0.185185	0.278637	0.0961955	0.715706
0.188552	0.780574	0.188552	0.3071	0.094599	0.719816		0.188552	0.721399	0.188552	0.265092	0.0966961	0.714163
0.191919	0.776175	0.191919	0.318681	0.0950562	0.719515		0.191919	0.720698	0.191919	0.263756	0.0971657	0.712069
0.195286	0.772785	0.195286	0.310915	0.0955547	0.720226		0.195286	0.725469	0.195286	0.276019	0.0977423	0.709361
0.198653	0.769145	0.198653	0.313343	0.0962085	0.720169		0.198653	0.72517	0.198653	0.268067	0.0983686	0.706593
0.20202	0.769067	0.20202	0.308659	0.0967997	0.718068		0.20202	0.717113	0.20202	0.257813	0.0988921	0.706508
0.205387	0.761723	0.205387	0.288427	0.0973252	0.718295		0.205387	0.707437	0.205387	0.249714	0.099503	0.704318
0.208754	0.753257	0.208754	0.287968	0.0977923	0.716724		0.208754	0.69098	0.208754	0.228777	0.100144	0.701347
0.212121	0.735769	0.212121	0.275593	0.098297	0.714125		0.212121	0.672741	0.212121	0.224646	0.100658	0.698071
0.215488	0.720313	0.215488	0.248131	0.0987148	0.71227		0.215488	0.656207	0.215488	0.215874	0.101085	0.697078
0.218855	0.708528	0.218855	0.231695	0.0992441	0.710068		0.218855	0.640229	0.218855	0.193143	0.101586	0.693566
0.222222	0.695512	0.222222	0.229033	0.0997949	0.708206		0.222222	0.624141	0.222222	0.183596	0.102117	0.691047
0.225589	0.669703	0.225589	0.206802	0.100265	0.705327		0.225589	0.606031	0.225589	0.179109	0.102645	0.688722
0.228956	0.657477	0.228956	0.20303	0.100861	0.702618		0.228956	0.587146	0.228956	0.163798	0.103156	0.686577
0.232323	0.642628	0.232323	0.187568	0.101355	0.700326		0.232323	0.563385	0.232323	0.148797	0.103624	0.684307
0.23569	0.603845	0.23569	0.163703	0.101824	0.697817		0.23569	0.541626	0.23569	0.141056	0.104183	0.68232
0.239057	0.55995	0.239057	0.138163	0.102225	0.696761		0.239057	0.498662	0.239057	0.109063	0.104623	0.679237
0.242424	0.51814	0.242424	0.131701	0.102729	0.694304		0.242424	0.448149	0.242424	0.092026	0.105084	0.67818
0.245791	0.47879	0.245791	0.10911	0.103114	0.692893		0.245791	0.412528	0.245791	0.072997	0.105521	0.676347
0.249158	0.446261	0.249158	0.087725	0.103538	0.691711		0.249158	0.393426	0.249158	0.067226	0.105976	0.673712
0.252525	0.427427	0.252525	0.07523	0.104023	0.688425		0.252525	0.36811	0.252525	0.068029	0.106467	0.670928
0.255892	0.412084	0.255892	0.075465	0.104468	0.686246		0.255892	0.335986	0.255892	0.059719	0.106924	0.669694
0.259259	0.381789	0.259259	0.065496	0.104958	0.684689		0.259259	0.30917	0.259259	0.0504	0.107466	0.667458
0.262626	0.353621	0.262626	0.059824	0.105418	0.68211		0.262626	0.28012	0.262626	0.041085	0.1079	0.664583
0.265993	0.312852	0.265993	0.055669	0.105882	0.681628		0.265993	0.253756	0.265993	0.035699	0.10843	0.662039
0.26936	0.274241	0.26936	0.041362	0.106329	0.679895		0.26936	0.22331	0.26936	0.031804	0.10895	0.659278
0.272727	0.263897	0.272727	0.043888	0.106775	0.679234		0.272727	0.204891	0.272727	0.035919	0.109434	0.657943
0.276094	0.246787	0.276094	0.043919	0.107152	0.676558		0.276094	0.18678	0.276094	0.020193	0.109797	0.655053
0.279461	0.22047	0.279461	0.032831	0.107627	0.674192		0.279461	0.168821	0.279461	0.016043	0.110155	0.650997
0.282828	0.193034	0.282828	0.029802	0.10803	0.672342		0.282828	0.162537	0.282828	0.013474	0.110539	0.647427
0.286195	0.176217	0.286195	0.025953	0.108471	0.670398		0.286195	0.147255	0.286195	0.01662	0.110974	0.643509
0.289562	0.168003	0.289562	0.021571	0.108871	0.667846		0.289562	0.121911	0.289562	0.014024	0.111369	0.640627
0.292929	0.146861	0.292929	0.024901	0.10927	0.663914		0.292929	0.094925	0.292929	0.011406	0.111841	0.63788
0.296296	0.115087	0.296296	0.016527	0.109667	0.65976		0.296296	0.07525	0.296296	0.011792	0.112295	0.634876
0.299663	0.100226	0.299663	0.012416	0.110083	0.656721		0.299663	0.069916	0.299663	0.008936	0.112715	0.632252
0.30303	0.08937	0.30303	0.012365	0.110537	0.655818		0.30303	0.07116	0.30303	0.000824148	0.113087	0.631052
0.306397	0.079648	0.306397	0.009634	0.110886	0.653949		0.306397	0.069488	0.306397	0.006688	0.113474	0.629077
0.309764	0.08598	0.309764	0.005615	0.111259	0.651599		0.309764	0.051371	0.309764	0.007634	0.113997	0.627691
0.313131	0.087337	0.313131	0.008235	0.111622	0.650618		0.313131	0.044216	0.313131	0.003064	0.114503	0.625683
0.316498	0.064597	0.316498	0.005536	0.112087	0.647373		0.316498	0.041625	0.316498	0.00241	0.114849	0.623637
0.319865	0.052101	0.319865	-0.0019	0.112482	0.643614		0.319865	0.031814	0.319865	0.003592	0.115222	0.621672
0.323232	0.048154	0.323232	0.006325	0.112903	0.641803		0.323232	0.012817	0.323232	0.005617	0.115643	0.618547
0.326599	0.035236	0.326599	0.002232	0.113306	0.639265		0.326599	0.018717	0.326599	-0.000995611	0.116069	0.617766
0.329966	0.034289	0.329966	0.003754	0.113585	0.636438		0.329966	0.03143	0.329966	0.00038787	0.116427	0.615198
0.333333	0.037834	0.333333	-0.00474	0.113998	0.634164		0.333333	0.032646	0.333333	8.9145e-05	0.11675	0.613782
0.3367	0.02272	0.3367	0.002986	0.114307	0.631609		0.3367	0.023705	0.3367	-0.00329	0.11713	0.613265
0.340067	0.012737	0.340067	-0.000699533	0.11482	0.630271		0.340067	0.02263	0.340067	0.000909952	0.117505	0.610706
0.343434	0.007417	0.343434	-0.000748801	0.115208	0.628519		0.343434	0.02306	0.343434	0.004821	0.117842	0.609328
0.346801	0.006783	0.346801	-0.00285	0.115573	0.625917		0.346801	0.016377	0.346801	0.004741	0.118284	0.607505
0.350168	0.005927	0.350168	-0.00256	0.115889	0.623815		0.350168	0.010464	0.350168	-0.00113	0.118715	0.605389
0.353535	0.001818	0.353535	0.000951029	0.116274	0.621291		0.353535	0.010421	0.353535	-0.00285	0.119103	0.603687
0.356902	0.000633577	0.356902	0.000548657	0.116666	0.620382		0.356902	0.010979	0.356902	-0.00161	0.119521	0.603385
0.360269	0.001384	0.360269	0.003234	0.11701	0.619879		0.360269	0.014123	0.360269	-0.00147	0.119844	0.602125
0.363636	0.00042199	0.363636	0.000177031	0.11733	0.618966		0.363636	0.012809	0.363636	0.001939	0.120188	0.600852
0.367003	0.003343	0.367003	0.002701	0.117732	0.617389		0.367003	0.000146143	0.367003	-0.00371	0.120588	0.598562
0.37037	0.021298	0.37037	0.000757014	0.118006	0.615028		0.37037	-0.00195	0.37037	-0.00372	0.120877	0.59686
0.373737	0.027624	0.373737	0.003198	0.11827	0.613873		0.373737	-0.005	0.373737	8.97616e-05	0.121256	0.595478
0.377104	0.023206	0.377104	0.006185	0.118634	0.610199		0.377104	-0.00273	0.377104	-0.00461	0.121639	0.592867
0.380471	0.006254	0.380471	0.002744	0.119075	0.609483		0.380471	0.002685	0.380471	-0.000950599	0.121997	0.592984
0.383838	0.003978	0.383838	-0.00534	0.119438	0.607932		0.383838	-0.000148652	0.383838	0.00306	0.122321	0.593253
0.387205	0.001727	0.387205	-0.00193	0.119769	0.606378		0.387205	-0.00679	0.387205	-0.00965	0.122662	0.591499
0.390572	-0.00904	0.390572	-0.00185	0.120138	0.603441		0.390572	0.000608538	0.390572	-0.00361	0.123129	0.590739
0.393939	-0.00983	0.393939	-0.00206	0.120541	0.60063		0.393939	0.012609	0.393939	0.001344	0.123499	0.591684
0.397306	-0.00874	0.397306	-0.00141	0.120859	0.599262		0.397306	0.002007	0.397306	0.001474	0.123873	0.589041
0.400673	-0.00548	0.400673	-0.000387348	0.121246	0.596566		0.400673	0.000599613	0.400673	0.005142	0.124195	0.588948
0.40404	-0.00192	0.40404	0.002677	0.121491	0.594155		0.40404	-0.000499261	0.40404	0.007389	0.124503	0.586773
0.407407	-0.00834	0.407407	0.000708378	0.121793	0.592195		0.407407	-0.000683366	0.407407	0.000544686	0.12485	0.586216
0.410774	-0.01178	0.410774	0.003123	0.122162	0.589942		0.410774	0.005969	0.410774	0.005596	0.125172	0.584168
0.414141	0.000587998	0.414141	-0.00108	0.122483	0.589146		0.414141	-0.00628	0.414141	-0.00324	0.125473	0.581174
0.417508	0.009814	0.417508	0.001267	0.122775	0.587108		0.417508	-0.00269	0.417508	-0.00191	0.125808	0.579771
0.420875	0.0005892	0.420875	-0.00125	0.12312	0.587576		0.420875	-0.00272	0.420875	-0.00193	0.126092	0.578926
0.424242	-0.00663	0.424242	-0.0032	0.123462	0.585432		0.424242	-0.00996	0.424242	-0.00583	0.126377	0.57624
0.427609	-0.00266	0.427609	-0.0065	0.123806	0.582554		0.427609	-0.00966	0.427609	0.004418	0.126728	0.576495
0.430977	0.00412	0.430977	-0.00336	0.124065	0.581608		0.430977	-0.00718	0.430977	0.004662	0.127055	0.574114
0.434343	0.010785	0.434343	-0.000441596	0.124456	0.580257		0.434343	-0.00598	0.434343	0.000640534	0.127442	0.572398
0.437711	0.008039	0.437711	-0.00177	0.124729	0.57879		0.437711	-0.00682	0.437711	-0.00613	0.127872	0.571094
0.441077	0.006604	0.441077	0.002224	0.125058	0.578573		0.441077	-0.00156	0.441077	0.004072	0.128238	0.569162
0.444444	0.002771	0.444444	-0.000450915	0.125342	0.577354		0.444444	0.004389	0.444444	-0.00125	0.128551	0.567301
0.447811	0.00748	0.447811	0.00141	0.125684	0.576596		0.447811	0.000999896	0.447811	0.000282451	0.12887	0.565677
0.451178	0.00545	0.451178	-0.000484425	0.125998	0.57695		0.451178	0.001381	0.451178	0.004061	0.129179	0.564823
0.454545	0.006005	0.454545	-0.00215	0.126274	0.576767		0.454545	0.009135	0.454545	0.002396	0.129434	0.563014
0.457913	-0.000440302	0.457913	0.002035	0.126602	0.57617		0.457913	2.34874e-05	0.457913	0.00246	0.129755	0.56283
0.46128	-0.00388	0.46128	-9.88206e-06	0.126885	0.573571		0.46128	0.000575468	0.46128	-0.00193	0.130081	0.562068
0.464646	-0.00131	0.464646	0.001193	0.127209	0.57096		0.464646	0.001421	0.464646	0.004909	0.13033	0.56027
0.468013	0.00229	0.468013	0.002208	0.127464	0.569365		0.468013	-0.00283	0.468013	-0.00231	0.130662	0.559376
0.47138	0.005752	0.47138	0.002691	0.127817	0.566204		0.47138	-0.00697	0.47138	-0.00108	0.131001	0.559521
0.474747	0.005617	0.474747	-0.000437747	0.128134	0.566507		0.474747	-0.00817	0.474747	0.000102723	0.131295	0.55591
0.478115	0.00474	0.478115	-0.00114	0.128469	0.564537		0.478115	-0.00858	0.478115	0.002524	0.131577	0.554645
0.481481	0.002004	0.481481	0.002202	0.128766	0.564283		0.481481	-0.01431	0.481481	-0.00103	0.131874	0.55341
0.484848	0.004032	0.484848	-0.00198	0.129061	0.561754		0.484848	-0.00891	0.484848	-0.00236	0.132226	0.551857
0.488215	0.004455	0.488215	0.000145492	0.129349	0.561279		0.488215	0.007384	0.488215	-0.000358329	0.13254	0.550945
0.491582	0.00362	0.491582	-0.000588627	0.129688	0.560486		0.491582	0.002081	0.491582	0.000110797	0.132841	0.550164
0.49495	-0.00521	0.49495	-0.00378	0.129954	0.557806		0.49495	-0.00324	0.49495	0.000429976	0.133111	0.547814
0.498316	0.000267361	0.498316	0.00213	0.130201	0.555933		0.498316	0.003393	0.498316	-0.00184	0.133397	0.545691
0.501683	-0.000677623	0.501683	0.001309	0.130491	0.55304		0.501683	0.005539	0.501683	0.002961	0.133745	0.544538
0.505051	0.000304285	0.505051	-0.000743993	0.130725	0.551163		0.505051	0.005975	0.505051	0.00318	0.13407	0.543773
0.508418	-0.00154	0.508418	-0.00106	0.13108	0.55057		0.508418	0.002825	0.508418	0.002146	0.134395	0.54384
0.511785	-0.00423	0.511785	0.004924	0.131324	0.550355		0.511785	-0.00594	0.511785	-0.00265	0.134674	0.545669
0.515152	-0.00655	0.515152	-0.00244	0.131534	0.549891		0.515152	-0.00161	0.515152	-0.000668023	0.134947	0.546092
0.518519	-0.00153	0.518519	0.004	0.13188	0.549249		0.518519	0.002822	0.518519	-0.000823806	0.135211	0.544434
0.521886	0.001093	0.521886	0.000236082	0.132221	0.548745		0.521886	0.001824	0.521886	0.000436573	0.135481	0.543349
0.525253	0.002941	0.525253	-0.00175	0.132524	0.549863		0.525253	0.008711	0.525253	0.001219	0.135781	0.541822
0.528619	0.002651	0.528619	0.002339	0.13278	0.550298		0.528619	0.010423	0.528619	0.000665887	0.13604	0.541509
0.531986	0.00246	0.531986	-0.000544646	0.133026	0.549129		0.531986	0.005573	0.531986	0.004484	0.136359	0.540799
0.535353	-0.000603304	0.535353	-0.00299	0.133326	0.547764		0.535353	-0.00182	0.535353	-0.000185567	0.136651	0.542145
0.538721	-0.00224	0.538721	-0.00167	0.133626	0.546581		0.538721	-0.00538	0.538721	-0.000322789	0.136963	0.542356
0.542088	-0.00452	0.542088	-0.0027	0.133867	0.546631		0.542088	-0.00648	0.542088	-0.00218	0.1372	0.53962
0.545455	0.001651	0.545455	0.000934568	0.134132	0.544009		0.545455	-0.00307	0.545455	0.002085	0.137423	0.540032
0.548822	-0.00139	0.548822	-9.59041e-05	0.134412	0.542998		0.548822	0.005406	0.548822	0.002136	0.137724	0.538781
0.552188	-0.00376	0.552188	0.001751	0.134692	0.542809		0.552188	0.002335	0.552188	0.000375617	0.138044	0.538861
0.555556	-0.004	0.555556	-0.000823987	0.134958	0.541516		0.555556	0.001258	0.555556	0.002208	0.138365	0.536199
0.558922	0.000526365	0.558922	-0.000350756	0.135273	0.540587		0.558922	0.003765	0.558922	-0.000402366	0.138677	0.535457
0.56229	-0.00192	0.56229	-0.000296413	0.135477	0.538836		0.56229	0.002126	0.56229	-0.000214796	0.138968	0.534422
0.565657	-0.00636	0.565657	-0.00375	0.135724	0.539559		0.565657	0.00749	0.565657	-0.00151	0.13921	0.533265
0.569024	-0.00754	0.569024	-0.00482	0.136089	0.539617		0.569024	0.00919	0.569024	0.006331	0.139494	0.53163
0.572391	-0.000736985	0.572391	0.001098	0.13634	0.539233		0.572391	0.004089	0.572391	0.002689	0.13976	0.530844
0.575758	0.007344	0.575758	0.001498	0.136638	0.54025		0.575758	-0.00272	0.575758	-0.00163	0.140014	0.531143
0.579125	0.004607	0.579125	0.002405	0.136876	0.539791		0.579125	-0.00447	0.579125	0.000262572	0.140301	0.530942
0.582492	0.00077503	0.582492	0.000721661	0.137149	0.539524		0.582492	-0.00172	0.582492	-0.000502272	0.140518	0.5289
0.585858	-0.000554277	0.585858	0.001892	0.137345	0.541469		0.585858	-0.00157	0.585858	0.000607729	0.140758	0.526562
0.589226	0.000464392	0.589226	0.00047414	0.137579	0.540701		0.589226	0.004518	0.589226	0.002313	0.140993	0.524658
0.592593	-0.00339	0.592593	0.001188	0.1378	0.540501		0.592593	0.001529	0.592593	-0.00148	0.141284	0.523312
0.59596	-0.00505	0.59596	0.001538	0.138064	0.540518		0.59596	-0.00591	0.59596	-0.00132	0.141569	0.521176
0.599327	-0.00525	0.599327	-0.000297385	0.138392	0.540248		0.599327	-0.000950774	0.599327	-0.000462322	0.14187	0.521771
0.602694	0.00041434	0.602694	-0.0013	0.138663	0.54024		0.602694	-0.000701118	0.602694	0.001975	0.142133	0.520664
0.606061	0.000426721	0.606061	0.003147	0.138889	0.538298		0.606061	-0.00356	0.606061	-0.00248	0.142395	0.518511
				0.139204	0.537531						0.142645	0.517649
				0.139488	0.534016						0.142907	0.516301
				0.139733	0.533871						0.143211	0.513928
				0.139959	0.533598						0.143487	0.512096
				0.140185	0.533088						0.14372	0.511495
				0.140413	0.532144						0.143983	0.512093
				0.140628	0.531244						0.144271	0.511426
				0.140914	0.533885						0.144538	0.511289
				0.141118	0.534618						0.14476	0.509602
				0.141325	0.535727						0.145008	0.507824
				0.141644	0.533474						0.145238	0.508678
				0.141965	0.531713						0.145484	0.508381
				0.14224	0.530477						0.145688	0.505766
				0.142439	0.527974						0.145915	0.503903
				0.142634	0.528699						0.146141	0.501178
				0.142833	0.527704						0.146442	0.499906
				0.143085	0.525287						0.146672	0.498489
				0.143363	0.524072						0.14692	0.495458
				0.143605	0.524861						0.147173	0.494397
				0.14383	0.525629						0.147483	0.493887
				0.144092	0.525671						0.147774	0.491179
				0.144346	0.524931						0.148079	0.492172
				0.144598	0.523605						0.148329	0.491625
				0.144869	0.52299						0.148546	0.489624
				0.145077	0.521325						0.148738	0.489028
				0.145274	0.519706						0.148976	0.489085
				0.145523	0.518892						0.149181	0.486834
				0.145684	0.517472						0.149372	0.484809
				0.145868	0.51603						0.14962	0.484659
				0.146137	0.515136						0.149861	0.48576
				0.146372	0.513593						0.150085	0.484074
				0.146597	0.512758						0.150313	0.484833
				0.146853	0.513834						0.150559	0.483484
				0.147103	0.512578						0.150771	0.480634
				0.147327	0.509794						0.151025	0.478997
				0.147606	0.508471						0.151281	0.478149
				0.147901	0.50656						0.151504	0.476553
				0.148093	0.506608						0.151767	0.473233
				0.148301	0.50526						0.151995	0.472584
				0.148483	0.504245						0.152195	0.470847
				0.148687	0.503173						0.152394	0.471043
				0.148928	0.50354						0.152616	0.470338
				0.149111	0.502414						0.152869	0.468436
				0.14929	0.500066						0.153178	0.469846
				0.149516	0.49795						0.153465	0.468592
				0.149705	0.495412						0.153649	0.466587
				0.149933	0.493588						0.153876	0.466441
				0.150189	0.49376						0.154101	0.465675
				0.15038	0.493012						0.154309	0.46491
				0.150658	0.494038						0.154527	0.463165
				0.150878	0.493996						0.154742	0.462854
				0.15114	0.492049						0.154909	0.461175
				0.151394	0.491257						0.155108	0.461584
				0.151594	0.491669						0.155306	0.462093
				0.151767	0.49088						0.155566	0.460471
				0.15193	0.489858						0.155795	0.460816
				0.152153	0.486673						0.156025	0.45988
				0.152377	0.486595						0.156259	0.459175
				0.152591	0.485723						0.156469	0.457957
				0.152805	0.482552						0.156735	0.45784
				0.153078	0.482927						0.156916	0.457279
				0.153299	0.482776						0.157087	0.457758
				0.153513	0.482053						0.157303	0.45925
				0.153717	0.481283						0.157528	0.459291
				0.15388	0.480278						0.157757	0.460493
				0.154048	0.479359						0.157983	0.45842
				0.154249	0.479146						0.158178	0.457025
				0.154448	0.478737						0.158378	0.455845
				0.154626	0.476842						0.158596	0.456252
				0.154815	0.477701						0.158803	0.456494
				0.155044	0.478802						0.159034	0.455115
				0.155245	0.477512						0.159273	0.455354
				0.15549	0.477025						0.159481	0.452649
				0.155702	0.475785						0.159672	0.451401
				0.155944	0.475176						0.159863	0.450699
				0.156124	0.475184						0.160117	0.452191
				0.156317	0.473123						0.160342	0.451496
				0.156576	0.473725						0.160535	0.449975
				0.156712	0.475679						0.160721	0.450417
				0.156876	0.474265						0.160915	0.447427
				0.157112	0.474517						0.16111	0.446743
				0.157287	0.47329						0.161289	0.445492
				0.157491	0.472424						0.161508	0.442361
				0.157674	0.47222						0.161687	0.442284
				0.157916	0.472182						0.161906	0.441259
				0.158124	0.470481						0.162127	0.441566
				0.158273	0.472857						0.162347	0.441499
				0.1585	0.4727						0.162567	0.440885
				0.158736	0.472195						0.162801	0.441832
				0.158929	0.473447						0.162976	0.442212
				0.159134	0.472657						0.163151	0.441748
				0.159326	0.470977						0.163373	0.441034
				0.159508	0.468945						0.163603	0.44068
				0.159713	0.468159						0.163807	0.441338
				0.159913	0.464863						0.164021	0.44093
				0.160055	0.463574						0.164194	0.441316
				0.160242	0.464729						0.164321	0.44139
				0.160433	0.464424						0.164464	0.442119
				0.160654	0.464371						0.164696	0.439208
				0.160806	0.463041						0.164894	0.438704
				0.160978	0.463205						0.165099	0.439622
				0.161212	0.464188						0.165314	0.437496
				0.161393	0.465752						0.165513	0.436897
				0.161612	0.464193						0.165673	0.436097
				0.161815	0.463532						0.165842	0.436962
				0.161986	0.46185						0.16601	0.436583
				0.162137	0.46164						0.166161	0.436033
				0.162321	0.46171						0.166352	0.435912
				0.162479	0.458182						0.166616	0.434273
				0.162663	0.457539						0.166862	0.434958
				0.162912	0.456876						0.167068	0.43462
				0.163085	0.457081						0.167303	0.432732
				0.163271	0.457325						0.167507	0.433861
				0.163431	0.457247						0.167669	0.435264
				0.163614	0.45775						0.167877	0.434424
				0.16379	0.456924						0.168091	0.434796
				0.163939	0.457456						0.168285	0.435178
				0.164133	0.458236						0.168466	0.435678
				0.164342	0.456032						0.168608	0.436377
				0.16453	0.454349						0.168784	0.436008
				0.164755	0.453524						0.16899	0.435344
				0.164934	0.453031						0.169149	0.434776
				0.165068	0.451915						0.169349	0.434428
				0.165272	0.452932						0.169516	0.433356
				0.165459	0.453316						0.169669	0.433836
				0.165616	0.455862						0.169833	0.434041
				0.165783	0.457833						0.170017	0.433378
				0.165978	0.45597						0.170237	0.433205
				0.166176	0.455879						0.170447	0.433796
				0.166394	0.454153						0.170614	0.431223
				0.1666	0.454043						0.170753	0.429911
				0.166814	0.453779						0.170906	0.431273
				0.166977	0.454208						0.171103	0.428555
				0.167095	0.45259						0.171311	0.429772
				0.167291	0.452348						0.171487	0.430486
				0.167466	0.451717						0.171675	0.430102
				0.167646	0.452873						0.171852	0.428906
				0.167831	0.453801						0.172011	0.427543
				0.167993	0.453196						0.172231	0.428087
				0.168155	0.453103						0.172429	0.428332
				0.168299	0.452986						0.17258	0.428899
				0.168426	0.451741						0.172809	0.428731
				0.168556	0.449002						0.172973	0.427769
				0.168749	0.449293						0.173129	0.427085
				0.168943	0.449685						0.173303	0.426688
				0.169075	0.450406						0.173453	0.426632
				0.169276	0.450973						0.173686	0.427879
				0.16944	0.452012						0.173872	0.42866
				0.169636	0.453014						0.174043	0.428015
				0.169837	0.452718						0.174234	0.428753
				0.170001	0.450969						0.174387	0.431423
				0.170131	0.448548						0.174537	0.431361
				0.17025	0.449057						0.174697	0.43138
				0.170421	0.449065						0.174884	0.431112
				0.170633	0.447642						0.175033	0.430751
				0.170869	0.445541						0.175211	0.430655
				0.171037	0.44592						0.175449	0.430079
				0.171228	0.447048						0.175639	0.430901
				0.171407	0.44618						0.175773	0.430713
				0.17158	0.447512						0.175952	0.431476
				0.171743	0.450809						0.176112	0.432587
				0.171924	0.451379						0.176321	0.430992
				0.172115	0.451507						0.176495	0.43089
				0.172258	0.453628						0.176662	0.428074
				0.172385	0.452741						0.176821	0.426699
				0.172512	0.454149						0.176959	0.42444
				0.172649	0.453743						0.17714	0.423483
				0.172846	0.452453						0.177333	0.422358
				0.173064	0.452382						0.177504	0.423941
				0.173252	0.453617						0.17763	0.423807
				0.173386	0.453926						0.177774	0.425219
				0.17357	0.453728						0.177944	0.426741
				0.173707	0.455552						0.178115	0.426314
				0.173866	0.45648						0.178282	0.427307
				0.174033	0.456538						0.178449	0.429882
				0.174211	0.458758						0.178612	0.429062
				0.174322	0.457495						0.178779	0.427261
				0.174462	0.456416						0.178964	0.427479
				0.174658	0.45462						0.1791	0.428058
				0.174799	0.453001						0.179261	0.428295
				0.174978	0.451324						0.179464	0.429969
				0.175173	0.450905						0.17967	0.428706
				0.175309	0.451522						0.179842	0.430173
				0.175465	0.451748						0.179988	0.431213
				0.175607	0.452441						0.180148	0.432374
				0.175796	0.452077						0.180319	0.43272
				0.17596	0.453508						0.180458	0.431503
				0.176138	0.45076						0.180603	0.43268
				0.176262	0.45181						0.180739	0.433369
				0.176415	0.450653						0.180884	0.432212
				0.176559	0.448958						0.181022	0.432745
				0.176683	0.44826						0.181223	0.432602
				0.176839	0.448245						0.181452	0.433331
				0.177003	0.449287						0.181632	0.433413
				0.177177	0.449274						0.181802	0.431628
				0.177353	0.449888						0.181967	0.432596
				0.177499	0.451413						0.182106	0.432412
				0.177681	0.451374						0.182266	0.431615
				0.17782	0.452814						0.182447	0.431253
				0.177942	0.451722						0.182601	0.430623
				0.178104	0.452188						0.182762	0.431404
				0.17827	0.452334						0.182895	0.431904
				0.178419	0.451679						0.183077	0.432896
				0.178559	0.450916						0.183239	0.432383
				0.178729	0.449704						0.18341	0.433504
				0.178932	0.450133						0.183547	0.433271
				0.179105	0.45021						0.183705	0.434191
				0.179289	0.449614						0.183889	0.436124
				0.179438	0.44933						0.184054	0.436965
				0.179572	0.449582						0.184237	0.437397
				0.179712	0.450506						0.184375	0.437581
				0.179833	0.451691						0.184477	0.438616
				0.179992	0.451964						0.184601	0.438864
				0.180186	0.452246						0.184708	0.435549
				0.180363	0.451735						0.184874	0.435072
				0.180511	0.451093						0.185058	0.435173
				0.180687	0.449749						0.185195	0.435311
				0.180842	0.450913						0.185368	0.433091
				0.180976	0.451832						0.185529	0.432415
				0.181109	0.453515						0.185645	0.431021
				0.181222	0.453873						0.185799	0.431569
				0.181366	0.452978						0.186015	0.431963
				0.181493	0.451761						0.186163	0.432703
				0.181611	0.452804						0.186277	0.430933
				0.181753	0.450617						0.186435	0.431076
				0.181888	0.450988						0.186595	0.431408
				0.182043	0.449884						0.186741	0.430608
				0.182212	0.449522						0.186908	0.430019
				0.182373	0.4508						0.187058	0.428936
				0.182555	0.450658						0.187239	0.429545
				0.182687	0.451276						0.187381	0.43087
				0.182853	0.451247						0.18753	0.431043
				0.183019	0.450852						0.187672	0.430954
				0.183169	0.448699						0.187856	0.429803
				0.183299	0.44796						0.188029	0.430161
				0.183431	0.447391						0.188182	0.430449
				0.183551	0.448675						0.188356	0.431818
				0.183667	0.445324						0.188515	0.432361
				0.183826	0.444166						0.188646	0.434433
				0.183959	0.445145						0.188768	0.436891
				0.184089	0.444235						0.188946	0.436577
				0.184189	0.442899						0.189078	0.437227
				0.184311	0.44262						0.189222	0.438229
				0.184472	0.443276						0.189381	0.437739
				0.184694	0.444019						0.189515	0.440143
				0.184888	0.443749						0.18969	0.439569
				0.185063	0.445635						0.189828	0.440891
				0.185219	0.445392						0.189935	0.441043
				0.185331	0.445289						0.190071	0.4416
				0.185472	0.443739						0.190206	0.440024
				0.185612	0.443845						0.190347	0.438981
				0.185779	0.445187						0.190524	0.434911
				0.185909	0.446807						0.19069	0.435598
				0.186047	0.446104						0.190819	0.436885
				0.186198	0.447381						0.190955	0.436371
				0.186323	0.447713						0.191115	0.43638
				0.186477	0.449662						0.191283	0.436663
				0.186614	0.449826						0.191419	0.436835
				0.186806	0.450154						0.191557	0.435606
				0.18695	0.451941						0.191693	0.437245
				0.18706	0.453287						0.191827	0.438179
				0.187195	0.453086						0.191972	0.437739
				0.187385	0.45374						0.192132	0.438963
				0.187554	0.453938						0.192269	0.439856
				0.187642	0.452644						0.192401	0.441229
				0.187726	0.453379						0.192557	0.441623
				0.187875	0.453309						0.192709	0.440664
				0.18801	0.453201						0.192858	0.442586
				0.188124	0.455174						0.192978	0.443761
				0.188243	0.455496						0.19314	0.443828
				0.188407	0.455434						0.193301	0.443562
				0.188554	0.456351						0.193403	0.443003
				0.188683	0.454685						0.193524	0.443368
				0.188822	0.454955						0.19367	0.442028
				0.188941	0.454224						0.193817	0.44034
				0.189086	0.454214						0.193973	0.43762
				0.189225	0.451851						0.194099	0.438687
				0.189331	0.454324						0.194203	0.438907
				0.189441	0.456844						0.19438	0.439391
				0.189581	0.458594						0.194533	0.439303
				0.18976	0.458772						0.194656	0.43844
				0.189909	0.461307						0.194805	0.438745
				0.190064	0.463167						0.194964	0.4404
				0.190222	0.464754						0.19513	0.438826
				0.190364	0.467281						0.195254	0.438645
				0.190476	0.466525						0.1954	0.438531
				0.190582	0.466057						0.195556	0.437232
				0.190725	0.466645						0.195696	0.436417
				0.190861	0.467666						0.195828	0.435586
				0.191025	0.466919						0.195981	0.43571
				0.191182	0.469451						0.196139	0.435091
				0.191327	0.470164						0.196293	0.434641
				0.191465	0.470903						0.196385	0.435211
				0.191567	0.471982						0.196509	0.433301
				0.191698	0.46972						0.196674	0.431775
				0.19183	0.469919						0.196812	0.431186
				0.191951	0.469386						0.196936	0.430903
				0.1921	0.470019						0.197061	0.43084
				0.192233	0.468788						0.197207	0.431791
				0.192358	0.466338						0.197371	0.432227
				0.192453	0.465955						0.197499	0.432973
				0.192589	0.467365						0.1976	0.431453
				0.192773	0.465794						0.197737	0.430777
				0.192891	0.466577						0.197891	0.431795
				0.193007	0.466253						0.198045	0.431131
				0.193124	0.466909						0.198179	0.432362
				0.193271	0.466376						0.198299	0.431986
				0.193428	0.466419						0.198404	0.430768
				0.193589	0.467903						0.198535	0.429188
				0.193718	0.468621						0.198636	0.427048
				0.193838	0.469378						0.198798	0.427068
				0.193967	0.469753						0.198927	0.426501
				0.194123	0.468213						0.199087	0.425576
				0.194276	0.46843						0.199212	0.423758
				0.194442	0.468121						0.199369	0.425091
				0.194533	0.468478						0.199484	0.424099
				0.194643	0.470096						0.199631	0.422693
				0.194769	0.470844						0.199753	0.421857
				0.194911	0.469819						0.199888	0.423317
				0.195003	0.468931						0.200035	0.423625
				0.195121	0.46906						0.20015	0.425329
				0.195263	0.470422						0.200284	0.425022
				0.195356	0.472811						0.200441	0.42217
				0.195471	0.47641						0.20056	0.422085
				0.195623	0.47773						0.200669	0.422444
				0.195738	0.478254						0.200812	0.421417
				0.195851	0.477408						0.200923	0.419978
				0.195984	0.477945						0.201055	0.418665
				0.196193	0.476269						0.201203	0.417673
				0.196317	0.477985						0.201341	0.417746
				0.196414	0.477127						0.201471	0.417276
				0.196538	0.47699						0.201567	0.417178
				0.19667	0.474217						0.201677	0.415968
				0.196768	0.474126						0.201851	0.41476
				0.196898	0.4736						0.202005	0.415265
				0.197032	0.47496						0.202146	0.415054
				0.19717	0.476686						0.202262	0.412955
				0.197295	0.475656						0.202389	0.411998
				0.197393	0.476481						0.20258	0.412049
				0.1975	0.475479						0.202685	0.411655
				0.197587	0.474975						0.202789	0.409786
				0.197723	0.473999						0.202912	0.410385
				0.197883	0.475566						0.203026	0.409205
				0.198001	0.475434						0.203183	0.408678
				0.198144	0.475406						0.203323	0.407242
				0.198296	0.474425						0.203449	0.40482
				0.198427	0.474654						0.203596	0.404219
				0.19854	0.474235						0.203709	0.403433
				0.198685	0.473325						0.203848	0.400662
				0.198834	0.474516						0.204007	0.40051
				0.198968	0.474448						0.204131	0.401452
				0.199082	0.475985						0.20427	0.403149
				0.199214	0.47554						0.204377	0.404926
				0.199355	0.476651						0.204513	0.404656
				0.199487	0.476398						0.204641	0.402501
				0.199592	0.476868						0.204761	0.403554
				0.199704	0.477944						0.204868	0.403647
				0.19983	0.477659						0.204968	0.404594
				0.199946	0.478174						0.205079	0.405429
				0.20004	0.478743						0.205199	0.406802
				0.200182	0.478097						0.205333	0.405172
				0.20033	0.475677						0.20545	0.404124
				0.200435	0.474756						0.205563	0.401965
				0.200533	0.473644						0.205688	0.399737
				0.200662	0.472548						0.205837	0.397431
				0.200769	0.472308						0.20595	0.397163
				0.200886	0.472016						0.206098	0.395855
				0.201	0.471908						0.206248	0.396948
				0.201125	0.473703						0.20637	0.395184
				0.201296	0.47347						0.206476	0.394578
				0.201424	0.473176						0.2066	0.393362
				0.201554	0.473742						0.206706	0.393947
				0.201665	0.472455						0.206811	0.393678
				0.201743	0.473069						0.206925	0.392172
				0.201901	0.472008						0.207033	0.393667
				0.202002	0.471494						0.207167	0.392398
				0.202138	0.472507						0.207293	0.391008
				0.20226	0.472095						0.207401	0.388996
				0.202374	0.4706						0.207559	0.388241
				0.202497	0.469141						0.20772	0.38606
				0.202594	0.468344						0.207862	0.383689
				0.202736	0.46732						0.20799	0.384309
				0.202871	0.467806						0.208118	0.382637
				0.202971	0.465427						0.208241	0.381952
				0.203077	0.465371						0.208366	0.380953
				0.203213	0.463235						0.208478	0.379394
				0.203323	0.46254						0.208609	0.379036
				0.203433	0.460996						0.208709	0.3775
				0.203526	0.461263						0.208847	0.376321
				0.203637	0.459421						0.20898	0.374999
				0.203773	0.458398						0.209099	0.374478
				0.203882	0.45546						0.20922	0.374482
				0.203991	0.452173						0.209337	0.373846
				0.204106	0.451353						0.209428	0.37171
				0.204213	0.44858						0.209544	0.370162
				0.204325	0.450509						0.209675	0.369918
				0.204461	0.450527						0.209794	0.36924
				0.204579	0.450689						0.209882	0.367546
				0.204679	0.449992						0.210006	0.366824
				0.20484	0.449028						0.210159	0.366041
				0.204977	0.451208						0.210287	0.364358
				0.205104	0.449504						0.210392	0.365643
				0.20526	0.447242						0.210533	0.366282
				0.205374	0.44594						0.210654	0.365495
				0.205483	0.443002						0.210778	0.364314
				0.205578	0.441295						0.210902	0.36513
				0.205663	0.442199						0.210984	0.364063
				0.205802	0.441331						0.211102	0.363899
				0.205915	0.441551						0.211223	0.363751
				0.206061	0.438057						0.211354	0.362859
				0.206176	0.435908						0.211491	0.362951
				0.206275	0.436251						0.211632	0.364539
				0.206394	0.434957						0.211756	0.365051
				0.206516	0.43394						0.211866	0.366193
				0.206638	0.432322						0.211994	0.367234
				0.206774	0.432619						0.212113	0.36581
				0.206877	0.432678						0.212247	0.365234
				0.206969	0.43218						0.212346	0.36739
				0.207091	0.4304						0.212443	0.366605
				0.207204	0.429593						0.212554	0.365523
				0.207304	0.42927						0.212674	0.36462
				0.207403	0.428547						0.212821	0.364246
				0.207509	0.426162						0.212924	0.362777
				0.207645	0.423827						0.213048	0.364201
				0.207761	0.421339						0.213155	0.362951
				0.207861	0.421195						0.213244	0.363206
				0.207991	0.420316						0.213331	0.363382
				0.208106	0.421338						0.21343	0.362456
				0.208193	0.419987						0.213542	0.360796
				0.208329	0.420009						0.21368	0.361074
				0.208448	0.418212						0.213803	0.359297
				0.208555	0.417753						0.213901	0.358493
				0.208671	0.417133						0.214032	0.357606
				0.208753	0.418038						0.214164	0.357972
				0.208854	0.419488						0.214291	0.356808
				0.208969	0.420112						0.214413	0.356759
				0.209069	0.419538						0.214518	0.356078
				0.209187	0.417635						0.21465	0.357144
				0.209313	0.41654						0.214789	0.357306
				0.209445	0.41789						0.214919	0.358857
				0.209551	0.418695						0.215011	0.357827
				0.209658	0.415418						0.215107	0.356401
				0.209765	0.416879						0.215214	0.356097
				0.209896	0.415197						0.215347	0.356492
				0.210041	0.414252						0.215477	0.355481
				0.210166	0.413979						0.215586	0.356945
				0.210272	0.413855						0.215686	0.359029
				0.210401	0.415441						0.215803	0.359392
				0.210509	0.415007						0.21592	0.358759
				0.210588	0.416312						0.216025	0.3606
				0.210695	0.41536						0.216121	0.360281
				0.210809	0.415494						0.216239	0.360681
				0.210938	0.412523						0.216353	0.361468
				0.211034	0.410677						0.216488	0.361059
				0.211101	0.408359						0.216587	0.359534
				0.211183	0.408513						0.216713	0.360977
				0.211308	0.407179						0.216822	0.359519
				0.211433	0.406693						0.216953	0.359676
				0.211555	0.4051						0.217069	0.358292
				0.211689	0.403464						0.217175	0.35765
				0.211814	0.401627						0.217258	0.355313
				0.211928	0.401655						0.21739	0.355971
				0.212014	0.401729						0.21749	0.355537
				0.212098	0.400972						0.21761	0.353431
				0.212193	0.402647						0.217736	0.354814
				0.212331	0.402962						0.217836	0.356856
				0.212468	0.401459						0.217934	0.35581
				0.212541	0.399587						0.218061	0.354828
				0.212663	0.400236						0.21817	0.353154
				0.212808	0.399196						0.218301	0.353718
				0.212917	0.398122						0.218417	0.355445
				0.213009	0.39917						0.21856	0.355399
				0.213098	0.398779						0.218684	0.353502
				0.213206	0.400798						0.218789	0.351422
				0.213303	0.40021						0.218865	0.349436
				0.213413	0.398331						0.218972	0.347906
				0.213549	0.397172						0.219098	0.347195
				0.213642	0.395582						0.219185	0.34831
				0.213723	0.397452						0.219287	0.348748
				0.213851	0.395858						0.219409	0.347876
				0.213993	0.396758						0.219521	0.348406
				0.21409	0.395156						0.21963	0.351463
				0.21419	0.394965						0.219754	0.349773
				0.214275	0.393234						0.219846	0.348516
				0.214403	0.393118						0.21994	0.346138
				0.214508	0.38995						0.220059	0.343842
				0.214602	0.389474						0.220181	0.343416
				0.214707	0.390186						0.220308	0.340264
				0.214821	0.390946						0.220419	0.339305
				0.214943	0.389275						0.220541	0.338501
				0.215049	0.389166						0.220635	0.339373
				0.215129	0.389869						0.220728	0.337454
				0.215234	0.388902						0.22082	0.337225
				0.215342	0.390894						0.220917	0.335854
				0.215428	0.389696						0.221007	0.336864
				0.215568	0.389185						0.221135	0.337649
				0.215702	0.386963						0.221247	0.339175
				0.215801	0.384916						0.221357	0.338361
				0.215905	0.381802						0.221481	0.337848
				0.215995	0.381767						0.221586	0.339906
				0.216077	0.382857						0.221679	0.339675
				0.216202	0.379813						0.221776	0.339585
				0.216321	0.381215						0.221894	0.337701
				0.216421	0.380221						0.222003	0.337723
				0.216523	0.380963						0.222124	0.336979
				0.216629	0.37956						0.222235	0.336574
				0.216718	0.380111						0.222322	0.334621
				0.216808	0.377426						0.222416	0.333119
				0.216915	0.376225						0.222532	0.33294
				0.217048	0.374364						0.222656	0.332842
				0.217162	0.376106						0.22276	0.331444
				0.217251	0.376998						0.222858	0.333148
				0.217331	0.37641						0.222963	0.332243
				0.217446	0.376143						0.223131	0.332112
				0.217547	0.378237						0.22324	0.332005
				0.217674	0.378903						0.223332	0.331658
				0.217782	0.378895						0.223437	0.332547
				0.217885	0.378669						0.223559	0.330916
				0.21799	0.378078						0.223657	0.327795
				0.218101	0.378726						0.223756	0.328003
				0.218207	0.379644						0.223872	0.327421
				0.218331	0.379059						0.223993	0.325367
				0.218406	0.381251						0.22409	0.322836
				0.218515	0.383881						0.224198	0.323791
				0.21862	0.385165						0.224286	0.323828
				0.218726	0.386157						0.224397	0.324377
				0.218821	0.384982						0.224505	0.321676
				0.218915	0.386298						0.22461	0.319864
				0.219023	0.383676						0.224715	0.318362
				0.219102	0.383202						0.224816	0.318773
				0.219207	0.382315						0.224922	0.317261
				0.219326	0.381997						0.225033	0.319264
				0.219421	0.380767						0.225153	0.317602
				0.219525	0.379932						0.225262	0.318983
				0.21964	0.380229						0.22534	0.32036
				0.21972	0.378782						0.225436	0.321605
				0.219808	0.379881						0.225548	0.321809
				0.219908	0.378706						0.225631	0.322032
				0.220024	0.378788						0.225747	0.321939
				0.220177	0.379717						0.225866	0.319846
				0.220262	0.379629						0.225954	0.318257
				0.220346	0.378235						0.226047	0.319645
				0.220454	0.379077						0.226125	0.318872
				0.220569	0.378002						0.226228	0.319034
				0.220656	0.377559						0.226368	0.318345
				0.220761	0.378386						0.22647	0.317734
				0.220838	0.376678						0.226556	0.318443
				0.22093	0.375014						0.226655	0.318142
				0.221048	0.371519						0.226769	0.319997
				0.221136	0.371074						0.22686	0.320533
				0.221221	0.369425						0.226959	0.320367
				0.221326	0.368949						0.227069	0.317962
				0.221443	0.370686						0.227203	0.3161
				0.221566	0.37064						0.227308	0.313112
				0.22169	0.369815						0.227399	0.311707
				0.221783	0.370108						0.227504	0.312493
				0.221881	0.372218						0.227624	0.312745
				0.222018	0.374078						0.227746	0.312552
				0.222092	0.372713						0.227846	0.311585
				0.222174	0.373259						0.227955	0.312423
				0.222265	0.37255						0.22804	0.310946
				0.222359	0.373344						0.228135	0.310901
				0.222472	0.374671						0.228242	0.308604
				0.222547	0.372733						0.22834	0.307181
				0.22261	0.373146						0.228443	0.30879
				0.222706	0.372504						0.228541	0.307643
				0.222802	0.371605						0.228666	0.305223
				0.22291	0.374882						0.228786	0.305352
				0.223012	0.376331						0.228888	0.306051
				0.223133	0.375597						0.22896	0.308187
				0.223217	0.374593						0.229067	0.306663
				0.223332	0.373777						0.229167	0.304094
				0.223446	0.373963						0.229269	0.303712
				0.223545	0.37206						0.22936	0.302825
				0.223635	0.370025						0.22946	0.302987
				0.223724	0.37002						0.229563	0.301986
				0.22384	0.370257						0.229676	0.300433
				0.223953	0.371118						0.229778	0.299466
				0.224042	0.370866						0.229868	0.296119
				0.224128	0.367693						0.229955	0.294351
				0.224213	0.36642						0.230031	0.292434
				0.224311	0.364699						0.230117	0.290374
				0.224401	0.365401						0.230204	0.288671
				0.224523	0.368253						0.230304	0.28769
				0.22466	0.369073						0.23043	0.285058
				0.224742	0.367689						0.230523	0.285063
				0.224838	0.367606						0.230614	0.28513
				0.224934	0.367409						0.230705	0.281991
				0.225026	0.36819						0.230823	0.281347
				0.22511	0.367248						0.230927	0.281674
				0.225211	0.366864						0.231034	0.281862
				0.225322	0.366489						0.231135	0.279119
				0.22539	0.365615						0.231253	0.278005
				0.225501	0.364253						0.231368	0.276709
				0.225617	0.36234						0.231458	0.276769
				0.225742	0.362392						0.231582	0.276797
				0.225843	0.36248						0.231661	0.274454
				0.225943	0.361742						0.231762	0.2721
				0.226064	0.359609						0.231878	0.272828
				0.226159	0.361048						0.231994	0.273553
				0.226229	0.357313						0.23209	0.270396
				0.226318	0.356247						0.232199	0.269706
				0.226403	0.355728						0.232288	0.268816
				0.22651	0.355378						0.23236	0.268853
				0.226603	0.352762						0.232455	0.267698
				0.226691	0.351539						0.232559	0.267921
				0.226787	0.350725						0.232656	0.268158
				0.226863	0.349155						0.23274	0.269426
				0.226971	0.350582						0.232836	0.268642
				0.22706	0.350144						0.232922	0.268942
				0.227151	0.349632						0.233025	0.270272
				0.22724	0.349769						0.233128	0.271608
				0.227309	0.349373						0.233253	0.270757
				0.227395	0.347474						0.23334	0.271093
				0.227499	0.346346						0.233426	0.269064
				0.22758	0.346213						0.23352	0.266808
				0.227651	0.345491						0.23361	0.267231
				0.227736	0.344139						0.233734	0.265239
				0.22782	0.34319						0.233846	0.266055
				0.227952	0.342301						0.233947	0.268012
				0.228037	0.342405						0.234036	0.26553
				0.228162	0.341945						0.234139	0.264953
				0.228272	0.34149						0.234239	0.267349
				0.228355	0.339809						0.234312	0.268681
				0.228435	0.338749						0.234404	0.267904
				0.228527	0.3377						0.2345	0.266425
				0.228612	0.33853						0.234609	0.265326
				0.228688	0.3373						0.234703	0.265258
				0.228787	0.335379						0.234792	0.266061
				0.228877	0.3362						0.234887	0.268491
				0.229	0.335397						0.234997	0.268364
				0.229097	0.337328						0.23511	0.269404
				0.229176	0.33774						0.235219	0.268463
				0.229298	0.337403						0.235301	0.268375
				0.229416	0.339553						0.235379	0.266042
				0.229498	0.338125						0.235458	0.264265
				0.229606	0.338349						0.235579	0.262723
				0.22972	0.336536						0.235672	0.262319
				0.229819	0.336857						0.235752	0.260372
				0.229915	0.335441						0.235834	0.260324
				0.230017	0.334677						0.235928	0.260473
				0.230092	0.332031						0.236035	0.26067
				0.230171	0.330387						0.236123	0.259325
				0.230254	0.328015						0.236222	0.260329
				0.230356	0.326375						0.236305	0.259794
				0.230479	0.325277						0.236397	0.261998
				0.230562	0.323406						0.236492	0.262298
				0.230645	0.32431						0.236573	0.262845
				0.230756	0.325358						0.236663	0.261492
				0.230846	0.326083						0.236756	0.258154
				0.230919	0.326116						0.236866	0.256606
				0.231018	0.327						0.236993	0.255978
				0.231126	0.325851						0.2371	0.258263
				0.231224	0.322798						0.237197	0.258861
				0.23132	0.323073						0.237297	0.258774
				0.231389	0.323683						0.237389	0.260355
				0.231462	0.32564						0.237483	0.259473
				0.231543	0.323766						0.237562	0.257376
				0.231638	0.322691						0.237647	0.257395
				0.231709	0.321715						0.237738	0.256346
				0.231802	0.319195						0.237836	0.253895
				0.231913	0.319334						0.23793	0.253576
				0.231995	0.317767						0.23802	0.253434
				0.232091	0.314601						0.238117	0.254645
				0.232196	0.315764						0.238233	0.25322
				0.23228	0.315161						0.238352	0.253003
				0.232348	0.316838						0.238452	0.252168
				0.232448	0.316521						0.238527	0.252992
				0.232571	0.313664						0.238597	0.251429
				0.232655	0.314767						0.238702	0.250947
				0.232743	0.314322						0.238789	0.247826
				0.232843	0.314385						0.238887	0.247288
				0.232935	0.315746						0.238981	0.246061
				0.233028	0.314823						0.239081	0.244086
				0.233107	0.317061						0.239177	0.244166
				0.233198	0.315665						0.239259	0.243006
				0.23327	0.315604						0.239341	0.243418
				0.233372	0.315045						0.239425	0.242342
				0.233475	0.311511						0.239517	0.243359
				0.233537	0.311377						0.239624	0.244532
				0.233628	0.312594						0.239709	0.244821
				0.233724	0.312293						0.239791	0.245164
				0.233797	0.310969						0.239883	0.247511
				0.233896	0.311366						0.239971	0.24504
				0.23399	0.30835						0.240059	0.245227
				0.234074	0.306188						0.240161	0.24479
				0.234186	0.304919						0.240245	0.242834
				0.234275	0.305044						0.240361	0.243274
				0.234374	0.30254						0.240486	0.245479
				0.23446	0.298807						0.24059	0.246311
				0.234505	0.29813						0.240685	0.246855
				0.234566	0.297634						0.240787	0.247019
				0.234686	0.29507						0.240869	0.246935
				0.234788	0.293648						0.240953	0.246873
				0.234871	0.291795						0.241045	0.248186
				0.234967	0.289731						0.241126	0.246834
				0.235082	0.285979						0.241198	0.247232
				0.235172	0.285275						0.241281	0.24885
				0.235255	0.284662						0.241377	0.247991
				0.235355	0.287425						0.241458	0.247957
				0.23547	0.286846						0.241542	0.248337
				0.235561	0.286883						0.241639	0.247518
				0.235646	0.284995						0.241724	0.247281
				0.235718	0.283984						0.241799	0.246305
				0.235787	0.280191						0.241877	0.247771
				0.235864	0.280423						0.241956	0.246397
				0.235938	0.278443						0.242043	0.247316
				0.236044	0.279628						0.242157	0.246544
				0.236161	0.27926						0.242238	0.247426
				0.236232	0.276086						0.242356	0.247561
				0.236297	0.275961						0.242458	0.247384
				0.236365	0.276686						0.242535	0.244041
				0.236437	0.276431						0.24266	0.244633
				0.236548	0.275096						0.242751	0.242181
				0.236647	0.275773						0.242844	0.242543
				0.236746	0.277768						0.242933	0.243497
				0.236855	0.274139						0.243014	0.245375
				0.236948	0.273264						0.243101	0.244567
				0.237032	0.27356						0.243196	0.24449
				0.237111	0.275703						0.243276	0.245272
				0.237184	0.27424						0.243378	0.245187
				0.237267	0.272885						0.243486	0.245815
				0.237352	0.27196						0.243572	0.247895
				0.237441	0.271683						0.243669	0.246269
				0.237558	0.271936						0.243759	0.245548
				0.237633	0.270104						0.243842	0.244835
				0.237728	0.27104						0.243935	0.244628
				0.237834	0.270008						0.244041	0.245091
				0.237926	0.270181						0.244129	0.246789
				0.238009	0.272608						0.244202	0.245514
				0.238066	0.274129						0.244279	0.244278
				0.238176	0.274102						0.244386	0.243814
				0.238261	0.272475						0.244486	0.242005
				0.238353	0.272068						0.244569	0.240153
				0.238442	0.272255						0.244645	0.240027
				0.238515	0.270214						0.244719	0.240228
				0.238609	0.270115						0.2448	0.240895
				0.238717	0.268192						0.24488	0.240488
				0.238788	0.268263						0.245003	0.240062
				0.238888	0.268614						0.245084	0.242665
				0.23898	0.269229						0.245161	0.241319
				0.239043	0.267437						0.245236	0.24225
				0.239121	0.267031						0.245316	0.241711
				0.239193	0.268769						0.245403	0.241775
				0.23928	0.270692						0.245482	0.239551
				0.239347	0.271407						0.245563	0.238642
				0.239452	0.270753						0.245646	0.236434
				0.239549	0.271525						0.245715	0.235753
				0.239655	0.270503						0.245803	0.234768
				0.239755	0.269374						0.245896	0.23364
				0.239846	0.269473						0.245978	0.232066
				0.23993	0.268366						0.24606	0.232578
				0.240013	0.265307						0.246156	0.231126
				0.240095	0.265855						0.246248	0.228991
				0.240174	0.266661						0.246331	0.227241
				0.240246	0.265195						0.246425	0.226636
				0.240332	0.26456						0.246507	0.224764
				0.240408	0.26069						0.246609	0.223307
				0.240487	0.258228						0.246707	0.223071
				0.240554	0.256343						0.246851	0.221145
				0.240633	0.257818						0.246957	0.2223
				0.240713	0.2598						0.247046	0.22045
				0.240789	0.259558						0.247134	0.220747
				0.240916	0.262365						0.247213	0.221596
				0.241026	0.262432						0.247281	0.220992
				0.241109	0.263917						0.247355	0.2238
				0.241166	0.265133						0.247456	0.222044
				0.24124	0.263719						0.24755	0.222721
				0.241337	0.265269						0.247632	0.222783
				0.241413	0.268806						0.247721	0.222621
				0.241485	0.2694						0.2478	0.221827
				0.241566	0.269978						0.24789	0.220961
				0.241667	0.27122						0.247972	0.221495
				0.241792	0.271048						0.248064	0.223705
				0.241867	0.272666						0.248161	0.223426
				0.241941	0.270819						0.248278	0.222864
				0.242008	0.271184						0.248369	0.22196
				0.242089	0.268847						0.248431	0.221036
				0.242158	0.267291						0.248508	0.220902
				0.242231	0.268359						0.24859	0.219194
				0.24233	0.2681						0.248676	0.219748
				0.242407	0.265895						0.248745	0.218919
				0.242475	0.265337						0.248844	0.219179
				0.242562	0.266428						0.248929	0.2176
				0.242635	0.265668						0.249009	0.218571
				0.2427	0.263652						0.2491	0.217164
				0.242756	0.262872						0.249194	0.217109
				0.242845	0.262248						0.24927	0.217778
				0.24294	0.260678						0.249363	0.21593
				0.243041	0.263939						0.249432	0.212764
				0.243153	0.264848						0.249524	0.209575
				0.243205	0.265627						0.249623	0.208938
				0.243265	0.263729						0.249707	0.208161
				0.243376	0.262654						0.249797	0.206178
				0.243501	0.259964						0.249877	0.204822
				0.243584	0.262441						0.249964	0.204152
				0.243665	0.261522						0.25004	0.20473
				0.243753	0.262006						0.250104	0.201418
				0.243828	0.260517						0.250176	0.201178
				0.243919	0.259539						0.250243	0.200598
				0.244009	0.256349						0.25033	0.199182
				0.244078	0.256324						0.250431	0.198998
				0.24418	0.254916						0.250513	0.200165
				0.244266	0.253046						0.250586	0.199707
				0.244357	0.252472						0.250659	0.200982
				0.244442	0.251714						0.250753	0.199377
				0.244517	0.250409						0.250827	0.200288
				0.244613	0.25087						0.250915	0.1978
				0.244716	0.248371						0.251022	0.196529
				0.244833	0.247877						0.251093	0.194154
				0.244916	0.248546						0.251176	0.195075
				0.245009	0.24793						0.251254	0.195226
				0.245104	0.246104						0.251349	0.196982
				0.245193	0.243078						0.251441	0.196777
				0.245283	0.242655						0.251524	0.19742
				0.245338	0.240839						0.251613	0.194207
				0.245408	0.239081						0.251695	0.1928
				0.245474	0.241311						0.251807	0.192113
				0.245549	0.241474						0.251889	0.192527
				0.245619	0.242224						0.251972	0.193114
				0.245679	0.239088						0.252059	0.191528
				0.245754	0.239368						0.252151	0.190984
				0.245857	0.23862						0.252254	0.191807
				0.245922	0.238124						0.252337	0.189057
				0.246001	0.240224						0.252418	0.187353
				0.246087	0.240337						0.252497	0.186162
				0.24616	0.240368						0.252586	0.186536
				0.246246	0.238555						0.252659	0.187366
				0.246325	0.239252						0.25272	0.186176
				0.246423	0.239767						0.252797	0.184459
				0.246492	0.239428						0.252883	0.184478
				0.246554	0.237708						0.252969	0.181483
				0.246627	0.237558						0.25304	0.180565
				0.246711	0.238308						0.253127	0.180225
				0.246788	0.236987						0.253202	0.180731
				0.246856	0.236677						0.253282	0.181534
				0.246926	0.234275						0.253372	0.181469
				0.246999	0.236095						0.253468	0.179921
				0.247067	0.235285						0.253581	0.17944
				0.247158	0.234351						0.253679	0.178609
				0.24725	0.233138						0.253759	0.176569
				0.247329	0.232871						0.253828	0.175988
				0.247426	0.23297						0.25392	0.175851
				0.247516	0.231494						0.254002	0.174907
				0.247597	0.231507						0.254086	0.174231
				0.247683	0.22971						0.254169	0.1759
				0.24775	0.227544						0.254241	0.176766
				0.247822	0.226125						0.254306	0.177371
				0.247884	0.225717						0.254375	0.179761
				0.247958	0.224744						0.254437	0.179828
				0.248036	0.227451						0.254498	0.181216
				0.248115	0.226343						0.254592	0.182519
				0.248183	0.224954						0.254673	0.18162
				0.248271	0.224118						0.25475	0.182379
				0.248354	0.222907						0.254832	0.183832
				0.24846	0.22122						0.254923	0.184954
				0.248543	0.22336						0.255014	0.184107
				0.248627	0.223572						0.255107	0.183018
				0.248697	0.225496						0.255182	0.184856
				0.248778	0.228497						0.255254	0.185702
				0.248848	0.229736						0.255344	0.186647
				0.248928	0.229435						0.255436	0.185065
				0.24903	0.230392						0.255537	0.18858
				0.249132	0.231631						0.255623	0.189186
				0.249217	0.229599						0.255721	0.18777
				0.249307	0.231445						0.25581	0.187675
				0.249379	0.231656						0.255899	0.185076
				0.249451	0.23203						0.255985	0.187851
				0.249532	0.23269						0.25605	0.187871
				0.249593	0.234272						0.256125	0.184701
				0.249673	0.232954						0.256216	0.183936
				0.249764	0.231783						0.256293	0.183693
				0.249871	0.232818						0.256366	0.184821
				0.249963	0.230318						0.256442	0.184265
				0.250035	0.231186						0.256515	0.182555
				0.250121	0.22867						0.256581	0.181054
				0.250209	0.227938						0.256671	0.180077
				0.250278	0.2282						0.256745	0.179631
				0.250347	0.227918						0.256822	0.179661
				0.250413	0.229688						0.256894	0.178729
				0.250475	0.230115						0.256964	0.180214
				0.250537	0.228571						0.257034	0.177748
				0.250626	0.22691						0.257126	0.177554
				0.250697	0.227137						0.257221	0.176852
				0.250766	0.22607						0.257308	0.174846
				0.250841	0.225172						0.257397	0.174385
				0.250923	0.224473						0.257478	0.172642
				0.250985	0.226349						0.257559	0.171429
				0.251058	0.228919						0.257647	0.167447
				0.251134	0.228887						0.257735	0.167159
				0.251229	0.228189						0.257803	0.169733
				0.251323	0.228811						0.257872	0.170906
				0.251425	0.226619						0.257964	0.169897
				0.251502	0.225581						0.258046	0.169971
				0.25158	0.2287						0.258127	0.171462
				0.251644	0.229055						0.25821	0.174101
				0.251713	0.227034						0.258282	0.172369
				0.251808	0.225941						0.258356	0.171939
				0.2519	0.226564						0.258431	0.173455
				0.251972	0.228659						0.258505	0.171844
				0.252024	0.226619						0.258592	0.171687
				0.25209	0.226027						0.258668	0.171935
				0.25217	0.221481						0.258758	0.168714
				0.252254	0.22059						0.258834	0.165529
				0.252328	0.221037						0.258906	0.164852
				0.252399	0.219367						0.258975	0.163858
				0.25247	0.219147						0.259057	0.16282
				0.252545	0.218584						0.259142	0.162732
				0.252617	0.217046						0.259225	0.163816
				0.252705	0.217389						0.259316	0.163973
				0.25279	0.215937						0.259411	0.162665
				0.252872	0.215177						0.259487	0.160361
				0.252957	0.215147						0.259555	0.159701
				0.253065	0.214289						0.259639	0.161085
				0.253167	0.217182						0.259714	0.160163
				0.253227	0.217613						0.25978	0.159828
				0.253298	0.218238						0.259846	0.161188
				0.253372	0.218146						0.259916	0.160105
				0.253441	0.217509						0.259998	0.160298
				0.253515	0.215932						0.260077	0.160414
				0.253594	0.214761						0.260173	0.158401
				0.253665	0.215401						0.260258	0.158224
				0.253771	0.21398						0.260334	0.154727
				0.25386	0.216572						0.26041	0.153504
				0.253931	0.21683						0.260482	0.153563
				0.254004	0.212986						0.260561	0.153007
				0.254062	0.212699						0.260632	0.152766
				0.254131	0.21465						0.260693	0.154133
				0.254204	0.217345						0.260755	0.152051
				0.254265	0.217526						0.260833	0.150936
				0.254353	0.217201						0.26093	0.149794
				0.254425	0.215876						0.26101	0.14997
				0.25449	0.21543						0.261098	0.152005
				0.254574	0.214277						0.261169	0.152332
				0.254646	0.212681						0.261253	0.151437
				0.254725	0.213026						0.261346	0.149606
				0.254794	0.212797						0.261419	0.148722
				0.254853	0.214097						0.261484	0.148958
				0.254909	0.211377						0.261576	0.151033
				0.254975	0.21171						0.261658	0.152512
				0.255076	0.211837						0.261733	0.152115
				0.255161	0.210434						0.26182	0.150829
				0.255229	0.209514						0.261906	0.152828
				0.255292	0.210297						0.261978	0.151541
				0.255374	0.210684						0.262066	0.154213
				0.255465	0.208403						0.262123	0.155185
				0.25553	0.208696						0.262196	0.154143
				0.255617	0.207782						0.262273	0.154157
				0.255702	0.207493						0.262368	0.154143
				0.25579	0.206867						0.262456	0.152382
				0.25588	0.206456						0.262537	0.151396
				0.255953	0.202884						0.262604	0.147654
				0.256005	0.20265						0.262696	0.145703
				0.256059	0.203693						0.262764	0.143853
				0.256132	0.204977						0.262851	0.143635
				0.2562	0.203944						0.262949	0.142036
				0.256254	0.205668						0.263029	0.141983
				0.256321	0.203552						0.263091	0.140078
				0.256404	0.206139						0.263155	0.142734
				0.256464	0.205455						0.26323	0.142061
				0.256538	0.204378						0.263323	0.139355
				0.256605	0.203441						0.263406	0.139773
				0.256698	0.201658						0.263479	0.141209
				0.256782	0.200646						0.263536	0.1394
				0.256864	0.199995						0.263605	0.137292
				0.256951	0.199339						0.263683	0.137403
				0.257041	0.200261						0.263764	0.13716
				0.257117	0.199725						0.263853	0.135791
				0.257203	0.19851						0.263928	0.134639
				0.257292	0.200118						0.264021	0.133497
				0.257352	0.198132						0.264113	0.134832
				0.257404	0.196931						0.264202	0.13364
				0.25748	0.196602						0.264273	0.133847
				0.257561	0.194705						0.264347	0.132114
				0.257638	0.195867						0.264418	0.130335
				0.257727	0.196319						0.264471	0.129455
				0.257785	0.194836						0.264525	0.129117
				0.257861	0.19457						0.264588	0.129203
				0.257963	0.191878						0.264646	0.128337
				0.258053	0.192579						0.264724	0.127655
				0.258114	0.190248						0.264803	0.128358
				0.25818	0.187786						0.264859	0.12717
				0.258269	0.18536						0.264935	0.125163
				0.258327	0.18542						0.265015	0.123311
				0.258388	0.185653						0.265094	0.123593
				0.258461	0.186552						0.265151	0.12277
				0.258536	0.186251						0.265228	0.121024
				0.258608	0.187812						0.265312	0.121119
				0.258673	0.187695						0.265395	0.121351
				0.258757	0.184515						0.26546	0.122644
				0.258844	0.186142						0.265542	0.120356
				0.258921	0.185769						0.265601	0.115783
				0.259003	0.183919						0.265679	0.115452
				0.259067	0.183275						0.265791	0.115176
				0.25915	0.182883						0.265871	0.111471
				0.259218	0.179173						0.265947	0.111268
				0.259306	0.177436						0.266013	0.109892
				0.25938	0.175386						0.266077	0.107961
				0.259461	0.176325						0.266171	0.103739
				0.259548	0.173621						0.266248	0.10215
				0.259618	0.169379						0.266316	0.101147
				0.259691	0.169159						0.266384	0.101471
				0.259777	0.167184						0.266457	0.102424
				0.259833	0.169732						0.266536	0.104856
				0.259892	0.168745						0.266604	0.106189
				0.259972	0.167423						0.266686	0.106307
				0.260058	0.169022						0.266755	0.107532
				0.260115	0.167824						0.266816	0.105541
				0.260167	0.168195						0.266901	0.103857
				0.260253	0.167517						0.266986	0.100945
				0.260328	0.166331						0.267061	0.101677
				0.260402	0.16668						0.267128	0.105409
				0.260452	0.165649						0.267205	0.104908
				0.260511	0.165645						0.267297	0.1046
				0.260579	0.166028						0.26737	0.101986
				0.260648	0.162699						0.267439	0.10334
				0.26071	0.161627						0.267522	0.103465
				0.260799	0.161064						0.267587	0.102727
				0.260881	0.161966						0.267682	0.103258
				0.260957	0.160701						0.26777	0.102085
				0.261032	0.16219						0.267848	0.101179
				0.261094	0.161123						0.267933	0.103112
				0.261171	0.160937						0.268004	0.103225
				0.261229	0.163486						0.268081	0.102351
				0.261295	0.163264						0.268163	0.102111
				0.261364	0.16233						0.268235	0.101373
				0.261425	0.16528						0.268288	0.101542
				0.261489	0.163393						0.268353	0.104193
				0.261575	0.162952						0.268425	0.103128
				0.261638	0.15896						0.268504	0.104177
				0.261709	0.157393						0.268577	0.102496
				0.261768	0.158123						0.268657	0.103126
				0.261854	0.157548						0.268725	0.102176
				0.261926	0.156758						0.268801	0.10197
				0.261991	0.158007						0.268867	0.100058
				0.26207	0.159266						0.26896	0.0999615
				0.262139	0.158556						0.269036	0.103675
				0.2622	0.158527						0.269097	0.105456
				0.262282	0.15756						0.269163	0.107237
				0.262354	0.158605						0.269237	0.105863
				0.262422	0.160543						0.269319	0.106736
				0.262486	0.158024						0.269398	0.109205
				0.262556	0.15954						0.269457	0.111267
				0.262616	0.161825						0.269517	0.111401
				0.262697	0.162147						0.269587	0.113813
				0.262778	0.161862						0.269663	0.111858
				0.262851	0.163431						0.269736	0.112288
				0.262921	0.164155						0.269805	0.112067
				0.262996	0.166074						0.269873	0.11282
				0.263092	0.167417						0.269944	0.111029
				0.263179	0.167355						0.270028	0.111236
				0.263247	0.167937						0.270096	0.110889
				0.263305	0.167854						0.270178	0.113461
				0.263369	0.170206						0.270248	0.113325
				0.263438	0.171016						0.270327	0.115854
				0.2635	0.169478						0.270415	0.115974
				0.263608	0.171406						0.270494	0.116307
				0.26369	0.171685						0.270558	0.117623
				0.263739	0.171449						0.270621	0.119086
				0.263805	0.1696						0.270678	0.11919
				0.263873	0.170121						0.270745	0.11831
				0.263966	0.172458						0.270815	0.1203
				0.264029	0.172624						0.270893	0.120577
				0.264102	0.174351						0.270972	0.119895
				0.264183	0.174145						0.271034	0.122296
				0.264275	0.173688						0.2711	0.122371
				0.264378	0.172951						0.271172	0.122213
				0.264447	0.172377						0.271246	0.120726
				0.264502	0.17144						0.27131	0.122281
				0.264563	0.171102						0.27138	0.119372
				0.26464	0.16748						0.27146	0.118435
				0.26472	0.167528						0.271527	0.118501
				0.26479	0.168373						0.271612	0.119564
				0.264851	0.165456						0.271687	0.118093
				0.264903	0.165788						0.271792	0.116264
				0.264958	0.166906						0.271859	0.116351
				0.265033	0.16478						0.271915	0.114777
				0.265108	0.164047						0.272011	0.11433
				0.265166	0.16436						0.272097	0.112486
				0.265215	0.161773						0.272175	0.11257
				0.265277	0.159491						0.272249	0.110079
				0.265358	0.161984						0.272309	0.107839
				0.265438	0.161876						0.272388	0.105836
				0.26551	0.165733						0.27245	0.105633
				0.265573	0.167689						0.272535	0.103944
				0.265639	0.167404						0.272591	0.103649
				0.265703	0.167282						0.272672	0.10419
				0.265763	0.167811						0.272756	0.102309
				0.265825	0.169301						0.272834	0.100392
				0.265912	0.168397						0.272892	0.0989695
				0.265989	0.167261						0.272947	0.0975124
				0.266061	0.165833						0.273031	0.0984573
				0.266124	0.161702						0.273096	0.100068
				0.266191	0.161833						0.273163	0.100457
				0.266266	0.158337						0.273231	0.0985521
				0.266346	0.158401						0.2733	0.100957
				0.26641	0.157743						0.273373	0.0991561
				0.26647	0.159163						0.273445	0.097649
				0.266537	0.157547						0.273498	0.0989584
				0.266605	0.156904						0.273557	0.102471
				0.26668	0.157003						0.273613	0.101912
				0.266752	0.154754						0.273685	0.101327
				0.266818	0.156259						0.273748	0.102554
				0.26688	0.155653						0.273826	0.101523
				0.266944	0.154564						0.273886	0.100267
				0.267029	0.155993						0.273953	0.101719
				0.267106	0.156575						0.274016	0.102091
				0.267168	0.15473						0.274083	0.100715
				0.267241	0.153292						0.274165	0.101726
				0.267292	0.152735						0.274263	0.10253
				0.267368	0.153011						0.274327	0.103265
				0.267445	0.154149						0.274396	0.103908
				0.267503	0.152987						0.274475	0.101197
				0.267562	0.1544						0.274534	0.102854
				0.26763	0.153761						0.274611	0.103399
				0.267695	0.152746						0.27466	0.104386
				0.26776	0.153422						0.274728	0.103413
				0.267852	0.153718						0.274826	0.102013
				0.267935	0.1553						0.274889	0.100092
				0.268	0.155244						0.274957	0.10253
				0.268055	0.158473						0.275027	0.10273
				0.268128	0.157345						0.275107	0.101511
				0.268182	0.157097						0.275189	0.0979388
				0.268253	0.156842						0.275264	0.0954626
				0.268339	0.154449						0.27532	0.0972686
				0.268412	0.153415						0.275392	0.0957289
				0.268498	0.152899						0.275464	0.0929995
				0.268556	0.152116						0.275533	0.0938708
				0.268629	0.152528						0.275603	0.0933589
				0.268708	0.152187						0.275671	0.0899499
				0.268768	0.153777						0.275746	0.0885189
				0.268847	0.152067						0.275834	0.089361
				0.268917	0.150098						0.275915	0.0912094
				0.268975	0.151878						0.275979	0.0908207
				0.269066	0.151668						0.276051	0.0889658
				0.269136	0.151313						0.27612	0.0921605
				0.2692	0.152623						0.276193	0.0934346
				0.269258	0.152848						0.276265	0.0932512
				0.269338	0.15261						0.276335	0.0949059
				0.269403	0.154849						0.276387	0.0960557
				0.269465	0.155188						0.276457	0.0975199
				0.269533	0.151992						0.276534	0.0959431
				0.269598	0.15488						0.276586	0.0936493
				0.269647	0.154344						0.276665	0.0922061
				0.269697	0.150909						0.276754	0.091307
				0.269759	0.150113						0.276837	0.0904394
				0.269842	0.151856						0.276904	0.0902394
				0.269891	0.152172						0.276956	0.0876149
				0.269947	0.151829						0.277029	0.0883763
				0.270015	0.152183						0.277116	0.0876257
				0.270089	0.151559						0.277189	0.0883394
				0.270144	0.151929						0.277236	0.0879852
				0.270202	0.151238						0.277302	0.0883479
				0.270277	0.151971						0.277371	0.0863154
				0.270345	0.149743						0.277457	0.0889611
				0.27042	0.147714						0.27754	0.088832
				0.270488	0.148282						0.277608	0.0894934
				0.27057	0.146927						0.277668	0.0926973
				0.270637	0.145307						0.277738	0.0914691
				0.270707	0.146875						0.27779	0.0929029
				0.270761	0.145853						0.277843	0.0894869
				0.270831	0.145153						0.277924	0.0904168
				0.270904	0.142628						0.278017	0.0917588
				0.270992	0.141325						0.278087	0.0932426
				0.271059	0.139754						0.27815	0.0907285
				0.271107	0.139213						0.278208	0.0882702
				0.271152	0.139469						0.278257	0.0871734
				0.271201	0.140899						0.278321	0.087383
				0.271268	0.139256						0.278393	0.0857544
				0.271335	0.14						0.278465	0.0852173
				0.271394	0.141031						0.278536	0.0860797
				0.271471	0.141738						0.278586	0.0844583
				0.271538	0.140214						0.278656	0.0829167
				0.271614	0.138289						0.278728	0.0828048
				0.271689	0.142462						0.278809	0.0826434
				0.271754	0.142227						0.278884	0.084754
				0.271837	0.140423						0.278957	0.0836605
				0.271895	0.140255						0.279024	0.0846707
				0.271949	0.141354						0.279103	0.0833436
				0.272046	0.140965						0.279163	0.0835103
				0.272138	0.142617						0.279219	0.0839578
				0.272214	0.142163						0.279284	0.0846281
				0.272282	0.13976						0.27935	0.0840481
				0.27233	0.141883						0.279425	0.0842574
				0.272387	0.139522						0.279499	0.0857246
				0.272442	0.138529						0.279571	0.0883782
				0.272529	0.13996						0.279629	0.0854763
				0.272589	0.140992						0.279674	0.0847578
				0.272654	0.138886						0.279741	0.0843029
				0.272727	0.137262						0.279817	0.0845373
				0.272801	0.134633						0.2799	0.0855961
				0.27287	0.135099						0.279958	0.0865538
				0.272938	0.132325						0.280021	0.0857073
				0.273003	0.133005						0.280105	0.0850845
				0.273068	0.131846						0.280176	0.0843457
				0.273138	0.134119						0.28024	0.0855978
				0.273223	0.134028						0.28031	0.08479
				0.273305	0.134226						0.280373	0.0865781
				0.273361	0.134217						0.280421	0.0876771
				0.273417	0.136162						0.280477	0.0871662
				0.27349	0.135792						0.280546	0.0851321
				0.273567	0.135795						0.280615	0.0853061
				0.273639	0.137549						0.280692	0.0859951
				0.273694	0.135482						0.280761	0.0828616
				0.273749	0.136836						0.280828	0.0815686
				0.27381	0.138424						0.280886	0.0799889
				0.273877	0.136199						0.280944	0.0773814
				0.273951	0.13372						0.281018	0.0754517
				0.274036	0.133935						0.281088	0.0761224
				0.274093	0.134515						0.281148	0.0756411
				0.274151	0.135779						0.281232	0.0747155
				0.274212	0.136253						0.28131	0.0755484
				0.274273	0.135193						0.28139	0.074907
				0.274331	0.136368						0.281464	0.073626
				0.274384	0.134163						0.281526	0.0738355
				0.274432	0.133657						0.281588	0.072936
				0.274486	0.133887						0.281646	0.071373
				0.274546	0.133381						0.281711	0.0679731
				0.274607	0.134119						0.281781	0.0689979
				0.274676	0.134379						0.281836	0.0699708
				0.274737	0.134189						0.281916	0.0680799
				0.274791	0.133645						0.281994	0.0642738
				0.274847	0.132359						0.282078	0.0623199
				0.274919	0.131743						0.282142	0.063187
				0.274973	0.130337						0.282209	0.0653325
				0.27504	0.132146						0.28228	0.0637213
				0.275125	0.133913						0.282345	0.0641669
				0.275202	0.135584						0.28241	0.0665538
				0.275251	0.133491						0.282477	0.0684524
				0.275313	0.132612						0.282526	0.0660208
				0.275357	0.131106						0.28258	0.0688881
				0.275425	0.131009						0.282637	0.0701271
				0.275519	0.133827						0.282712	0.0707824
				0.275602	0.135074						0.28278	0.0677696
				0.27569	0.133833						0.282862	0.0709881
				0.275758	0.134282						0.282935	0.0724481
				0.275814	0.135144						0.282992	0.0724084
				0.275871	0.131833						0.283058	0.0741781
				0.275951	0.129569						0.28312	0.0766996
				0.276001	0.128704						0.28319	0.0734199
				0.276049	0.12587						0.283269	0.0712704
				0.276104	0.125983						0.283328	0.0713536
				0.276162	0.127441						0.283387	0.0732984
				0.276217	0.127184						0.283467	0.0722768
				0.276274	0.130199						0.283544	0.0743818
				0.276351	0.13364						0.283607	0.0738386
				0.27643	0.133426						0.2837	0.0721823
				0.276498	0.133332						0.283761	0.0732463
				0.276558	0.133556						0.283822	0.072051
				0.276624	0.131225						0.283886	0.0754732
				0.276674	0.129683						0.28396	0.0755179
				0.276756	0.130044						0.284029	0.0777237
				0.276802	0.129481						0.284102	0.0769937
				0.276868	0.132356						0.284159	0.0779625
				0.276953	0.131119						0.284213	0.0794943
				0.27704	0.129598						0.284274	0.0782109
				0.277115	0.128864						0.284338	0.0791531
				0.277176	0.128175						0.284407	0.0793679
				0.277238	0.129103						0.284482	0.0757513
				0.277281	0.129293						0.284536	0.0771728
				0.277335	0.12825						0.28459	0.0769219
				0.277391	0.126694						0.284651	0.0788085
				0.277465	0.126765						0.284721	0.078327
				0.277519	0.127742						0.284781	0.0771344
				0.277594	0.129013						0.284848	0.073823
				0.277674	0.128447						0.284907	0.0761659
				0.277724	0.129381						0.284971	0.0756197
				0.277806	0.128512						0.285044	0.0772937
				0.277867	0.127435						0.285112	0.0776041
				0.277929	0.128161						0.285176	0.0778944
				0.277982	0.127137						0.285235	0.0778205
				0.278037	0.127006						0.285293	0.0790297
				0.278109	0.127777						0.285335	0.0796144
				0.278178	0.128753						0.285411	0.0803137
				0.278241	0.12853						0.285482	0.0798334
				0.278304	0.128542						0.285553	0.081128
				0.278366	0.128228						0.285602	0.0807374
				0.278436	0.125776						0.285664	0.0811413
				0.278525	0.125052						0.285729	0.0792591
				0.278592	0.124897						0.285797	0.0805845
				0.27865	0.123097						0.28587	0.0805964
				0.278701	0.124486						0.285939	0.0777326
				0.278774	0.127615						0.286017	0.0770265
				0.278833	0.12911						0.286077	0.0761692
				0.278883	0.130359						0.286146	0.0732076
				0.278932	0.131006						0.286207	0.0719534
				0.278987	0.131186						0.286272	0.0692497
				0.279064	0.129458						0.28634	0.0690863
				0.279131	0.125969						0.286412	0.0697416
				0.279185	0.127025						0.286478	0.0718888
				0.279252	0.125215						0.28655	0.0710469
				0.279335	0.125257						0.286626	0.0677853
				0.2794	0.123751						0.286712	0.067729
				0.279464	0.127264						0.286784	0.0673572
				0.279538	0.128236						0.286832	0.0660114
				0.279604	0.12918						0.286877	0.0617547
				0.279669	0.128775						0.286932	0.0607056
				0.279727	0.128233						0.287025	0.0592294
				0.279789	0.127542						0.287097	0.0566522
				0.279836	0.126461						0.287164	0.0530728
				0.279877	0.127351						0.287209	0.0517331
				0.279942	0.127073						0.287262	0.050443
				0.280026	0.125239						0.287322	0.0497142
				0.280085	0.124837						0.287398	0.049657
				0.280138	0.123295						0.287445	0.0512662
				0.280201	0.122457						0.287496	0.0506999
				0.280255	0.119943						0.287558	0.0518236
				0.280323	0.119035						0.28761	0.0515381
				0.280383	0.120737						0.287677	0.0512275
				0.280443	0.119566						0.287743	0.0491898
				0.280508	0.118656						0.287813	0.0490121
				0.280576	0.115828						0.287896	0.0484809
				0.280664	0.116109						0.287967	0.0478192
				0.280718	0.117061						0.288032	0.0467023
				0.280766	0.117058						0.28809	0.0482111
				0.280806	0.11877						0.288145	0.0477813
				0.280854	0.117698						0.288213	0.0480185
				0.280914	0.117971						0.288291	0.0505645
				0.280956	0.118107						0.288362	0.0522275
				0.281011	0.118618						0.288426	0.0519844
				0.28111	0.116745						0.288488	0.050298
				0.281207	0.117319						0.28856	0.0486675
				0.281271	0.114547						0.288643	0.0515477
				0.28131	0.116294						0.2887	0.0525167
				0.281376	0.117758						0.288761	0.0556077
				0.281452	0.11779						0.288823	0.051947
				0.281507	0.116111						0.288884	0.053948
				0.281591	0.113483						0.288948	0.0552125
				0.281658	0.110774						0.288995	0.0548907
				0.281737	0.11127						0.289047	0.0518806
				0.281795	0.111151						0.289104	0.0547494
				0.281857	0.110786						0.289158	0.0525741
				0.281915	0.113187						0.289214	0.0527199
				0.281961	0.110762						0.289279	0.0534821
				0.282005	0.109575						0.289336	0.0553518
				0.282062	0.10984						0.289407	0.0543616
				0.282136	0.107208						0.289472	0.0531928
				0.282201	0.106345						0.289539	0.0541289
				0.282268	0.106459						0.289596	0.0532087
				0.282329	0.106393						0.289657	0.0513175
				0.282386	0.106299						0.289726	0.055066
				0.282446	0.107571						0.289791	0.0543533
				0.282499	0.106773						0.289873	0.0531041
				0.282558	0.107779						0.289939	0.0525615
				0.282622	0.108858						0.290015	0.0552036
				0.282669	0.107579						0.290075	0.0531807
				0.282721	0.104371						0.290123	0.0549775
				0.282774	0.104891						0.290198	0.0548372
				0.282844	0.103411						0.290254	0.0551002
				0.282929	0.103922						0.290304	0.0572572
				0.283	0.106003						0.290353	0.0536819
				0.283074	0.106237						0.29042	0.0557541
				0.28312	0.104075						0.290492	0.0544255
				0.283182	0.10093						0.290556	0.0564154
				0.283249	0.0980972						0.29063	0.0574531
				0.283314	0.0981173						0.290685	0.0576362
				0.283385	0.0979095						0.290767	0.0581379
				0.283432	0.0985033						0.290822	0.0585476
				0.283507	0.0998667						0.290882	0.0593964
				0.283571	0.0974305						0.290939	0.0609359
				0.283618	0.096713						0.291004	0.0595682
				0.283693	0.0944662						0.291072	0.0590159
				0.283771	0.0946188						0.29112	0.0601075
				0.283828	0.0938166						0.291193	0.0597049
				0.283879	0.0919932						0.291251	0.0585043
				0.283929	0.0921962						0.291307	0.0596178
				0.283996	0.0916755						0.291366	0.0574921
				0.284056	0.0907314						0.291441	0.0600527
				0.284118	0.0907904						0.291519	0.0580991
				0.284193	0.0893568						0.291588	0.0584704
				0.284254	0.0887769						0.291644	0.0600307
				0.284316	0.0891249						0.291712	0.0588731
				0.284375	0.0881313						0.291797	0.0570721
				0.284438	0.089883						0.291867	0.0558214
				0.284487	0.0897237						0.291934	0.0540093
				0.284526	0.0898763						0.291994	0.0537243
				0.28459	0.0879818						0.292058	0.0522699
				0.284646	0.0871605						0.292126	0.0501137
				0.284715	0.0892793						0.292186	0.0480149
				0.284786	0.087887						0.292256	0.0469696
				0.284843	0.0869209						0.292313	0.0460755
				0.284895	0.0890326						0.292374	0.0443688
				0.28496	0.0888125						0.292435	0.0430864
				0.285016	0.086272						0.292498	0.0430222
				0.285062	0.0841116						0.292567	0.0452162
				0.285122	0.0800358						0.292637	0.0464444
				0.285184	0.08						0.292695	0.0456217
				0.285242	0.0783351						0.292752	0.0485389
				0.285319	0.0769223						0.292815	0.0496217
				0.285394	0.0783529						0.29288	0.0496639
				0.28544	0.0761456						0.292935	0.0472098
				0.285497	0.0761461						0.292992	0.0461477
				0.285558	0.0741645						0.293054	0.0481463
				0.28562	0.0752385						0.293126	0.0464333
				0.285662	0.0746244						0.293174	0.046086
				0.285706	0.0743655						0.293217	0.0464045
				0.28576	0.0736501						0.293267	0.0471925
				0.285809	0.0738506						0.293335	0.0456112
				0.285872	0.0730968						0.293394	0.04443
				0.285932	0.0722162						0.29346	0.0425301
				0.285996	0.0706283						0.293528	0.0430426
				0.286035	0.0684134						0.293573	0.0425323
				0.286099	0.0696553						0.293637	0.0439033
				0.286179	0.0691163						0.293697	0.0441762
				0.286248	0.0685977						0.293747	0.0444864
				0.286328	0.0672702						0.293801	0.0434284
				0.286393	0.0673392						0.293863	0.0415676
				0.286463	0.0679626						0.293917	0.0390966
				0.28652	0.0687598						0.29398	0.0395675
				0.286585	0.069649						0.29403	0.0410325
				0.286646	0.07103						0.294079	0.042248
				0.286694	0.0726034						0.294138	0.0419737
				0.286746	0.0744429						0.294199	0.0433351
				0.286801	0.0728086						0.294263	0.0438703
				0.286854	0.0722938						0.294325	0.0455843
				0.286928	0.0717774						0.294384	0.0443939
				0.28702	0.0700229						0.294446	0.043852
				0.287083	0.0695884						0.294525	0.0435758
				0.28714	0.0688725						0.294586	0.0419488
				0.2872	0.0684905						0.294656	0.0415368
				0.287268	0.0673276						0.294723	0.0402496
				0.287329	0.0685244						0.29478	0.0414374
				0.287392	0.0685407						0.294854	0.0424005
				0.287451	0.0687666						0.294917	0.0417968
				0.287515	0.0684563						0.294979	0.0428454
				0.287564	0.0662513						0.295049	0.0398144
				0.287616	0.0672113						0.295102	0.041025
				0.287677	0.0682676						0.295157	0.0383873
				0.287731	0.0686527						0.295207	0.0379257
				0.287784	0.0690505						0.29527	0.0390002
				0.287844	0.0686914						0.295342	0.0393959
				0.287898	0.067261						0.295399	0.0371777
				0.287953	0.0688678						0.295456	0.0386386
				0.288012	0.0664682						0.295515	0.037686
				0.288098	0.066783						0.295574	0.0392812
				0.288174	0.0666508						0.295631	0.0394174
				0.288238	0.0640688						0.29571	0.0395602
				0.288301	0.0665898						0.295801	0.043771
				0.288379	0.0666572						0.295855	0.0435984
				0.288444	0.0670001						0.295907	0.0433755
				0.288492	0.0676044						0.295961	0.0433452
				0.288551	0.0670559						0.296045	0.0419043
				0.288596	0.0692171						0.296116	0.0435859
				0.288649	0.0711305						0.296181	0.0443411
				0.288704	0.072137						0.296244	0.0436688
				0.288756	0.0720412						0.296305	0.0419382
				0.288812	0.0723574						0.29636	0.0427211
				0.288883	0.0738152						0.296395	0.0427817
				0.288934	0.0733095						0.296469	0.0439871
				0.288976	0.0753668						0.296533	0.0442689
				0.289021	0.0725955						0.296592	0.0476717
				0.289083	0.0731571						0.296648	0.0477629
				0.289154	0.0722003						0.296717	0.0463601
				0.289208	0.0713397						0.296769	0.046552
				0.28926	0.0737454						0.296825	0.0466103
				0.289315	0.0731917						0.296895	0.0450291
				0.289359	0.0731665						0.29696	0.045246
				0.28942	0.074641						0.297013	0.0470655
				0.289473	0.0726384						0.29706	0.0475565
				0.289537	0.070918						0.297123	0.0469842
				0.289599	0.0727126						0.297183	0.0463332
				0.289658	0.0716278						0.29724	0.0460917
				0.289702	0.0727363						0.297295	0.0438756
				0.289774	0.0728677						0.297341	0.0429045
				0.289843	0.0740311						0.297387	0.0434086
				0.289921	0.0753259						0.297453	0.044144
				0.289981	0.0749504						0.297523	0.0437447
				0.290034	0.0763706						0.297596	0.0435584
				0.290084	0.0762559						0.297648	0.0406927
				0.290149	0.0782672						0.297705	0.0420554
				0.290222	0.0807186						0.297762	0.0411132
				0.290282	0.0803768						0.297825	0.0414246
				0.290321	0.0777066						0.297878	0.0418239
				0.290361	0.0787851						0.297952	0.0434278
				0.290406	0.0746166						0.298011	0.0445761
				0.290479	0.07457						0.298066	0.048977
				0.290539	0.0747192						0.298118	0.0488491
				0.290607	0.0747258						0.298184	0.05054
				0.290673	0.0744774						0.29826	0.0510055
				0.290728	0.0718848						0.298335	0.0531739
				0.290779	0.0717417						0.298388	0.055882
				0.290831	0.0707696						0.298456	0.0559959
				0.290894	0.0691268						0.298518	0.0556672
				0.290963	0.0681634						0.298572	0.0589224
				0.291019	0.0683184						0.298623	0.0589183
				0.291063	0.0706623						0.298683	0.0572605
				0.291114	0.0740698						0.298751	0.0579602
				0.29117	0.0714928						0.298823	0.0595737
				0.291234	0.0726953						0.298885	0.0585546
				0.291283	0.0734566						0.298939	0.0583644
				0.291342	0.0727794						0.298992	0.0575222
				0.291395	0.0717284						0.299044	0.0576165
				0.291432	0.0709351						0.299107	0.0587269
				0.291484	0.0723118						0.299155	0.0569709
				0.291539	0.0719068						0.299203	0.0550733
				0.291618	0.0689618						0.299259	0.0538739
				0.291683	0.0673072						0.299342	0.0535259
				0.291749	0.0649611						0.299401	0.0535889
				0.291808	0.0628818						0.299463	0.0538163
				0.29186	0.063443						0.299545	0.0532529
				0.291916	0.0641658						0.299591	0.0545449
				0.291981	0.0641452						0.299652	0.0534971
				0.292069	0.0650234						0.299713	0.0537025
				0.292135	0.0621502						0.29978	0.0531048
				0.292191	0.0628601						0.299821	0.0510818
				0.292247	0.0610284						0.299874	0.0505541
				0.292315	0.063677						0.299927	0.0492854
				0.292383	0.063609						0.3	0.0487274
				0.292429	0.0644644						0.300053	0.0497783
				0.292482	0.0642943						0.300112	0.0468959
				0.292552	0.0631868						0.300174	0.0460791
				0.292611	0.0625131						0.300234	0.0457846
				0.292677	0.0603345						0.300301	0.0461871
				0.292757	0.0592205						0.300355	0.0458088
				0.292811	0.0572646						0.3004	0.0443942
				0.292867	0.0561641						0.300447	0.0430748
				0.292915	0.0555626						0.300505	0.0425219
				0.292959	0.0556922						0.300567	0.0420703
				0.293008	0.0563619						0.300628	0.0418063
				0.293073	0.0571296						0.30069	0.0415363
				0.293139	0.0605145						0.300749	0.0407128
				0.293194	0.0613601						0.300797	0.0379905
				0.293255	0.06219						0.30085	0.0375622
				0.293307	0.0599153						0.300899	0.0369055
				0.293346	0.0561271						0.300959	0.0365779
				0.293402	0.0558333						0.30104	0.0366801
				0.293455	0.0577854						0.301103	0.0373411
				0.293507	0.0596839						0.30117	0.0369884
				0.293562	0.0608607						0.301227	0.0382828
				0.293616	0.0586713						0.301285	0.0378557
				0.293663	0.0582386						0.301344	0.03624
				0.293708	0.0571105						0.301414	0.0359793
				0.293758	0.0592607						0.301471	0.038212
				0.293821	0.0580766						0.301538	0.0381793
				0.293895	0.0593899						0.301598	0.0377703
				0.293946	0.0588373						0.301639	0.0360041
				0.294001	0.0591878						0.301685	0.036714
				0.294055	0.0600372						0.301748	0.0367855
				0.294132	0.0593553						0.301821	0.0339258
				0.294192	0.0584874						0.301893	0.0329339
				0.294246	0.0595124						0.301951	0.0322962
				0.294286	0.0629555						0.302008	0.0325995
				0.294337	0.0650797						0.302062	0.0306734
				0.294399	0.0652789						0.30211	0.0312823
				0.294454	0.0640712						0.302157	0.0310984
				0.294516	0.0616976						0.302212	0.0296113
				0.29458	0.059882						0.302277	0.0304124
				0.294618	0.0583913						0.302329	0.0321147
				0.294661	0.0599547						0.302384	0.0318776
				0.294714	0.0590193						0.302444	0.0333944
				0.294781	0.0598554						0.302504	0.0329094
				0.294817	0.06131						0.302556	0.0311444
				0.294867	0.0604105						0.302613	0.0332204
				0.294921	0.0578555						0.302673	0.0351168
				0.295001	0.0597329						0.302726	0.0370985
				0.295055	0.0594663						0.302807	0.0372589
				0.295113	0.060011						0.302866	0.0394684
				0.295194	0.0586246						0.302931	0.0398678
				0.295259	0.059097						0.302994	0.0389735
				0.295312	0.0600157						0.303053	0.0371283
				0.295359	0.0630848						0.30311	0.0376879
				0.295424	0.0614548						0.303161	0.0387855
				0.295511	0.0641435						0.303218	0.0380196
				0.295585	0.0670394						0.303265	0.0403569
				0.295647	0.0688471						0.303319	0.0403301
				0.29571	0.0671721						0.303368	0.0399932
				0.295759	0.0642385						0.303415	0.0404652
				0.295813	0.0654121						0.303458	0.0413335
				0.295862	0.0662875						0.303532	0.041999
				0.295926	0.0671158						0.303615	0.0436143
				0.295988	0.065708						0.303677	0.044797
				0.296058	0.0652107						0.303741	0.0464451
				0.296113	0.0634023						0.303796	0.0469164
				0.296161	0.064912						0.303852	0.0465008
				0.296214	0.0639448						0.303929	0.0461149
				0.296261	0.0671652						0.303985	0.0471683
				0.296311	0.0658627						0.304031	0.0444901
				0.296364	0.0668267						0.304082	0.0456835
				0.296418	0.0645229						0.30413	0.0442043
				0.296463	0.0641116						0.304202	0.0455819
				0.296502	0.0654078						0.304266	0.043052
				0.296561	0.0653703						0.30433	0.0406572
				0.296619	0.0680464						0.304408	0.0409642
				0.29668	0.066837						0.304462	0.0408871
				0.296723	0.0651886						0.304513	0.0393064
				0.296776	0.0645462						0.30457	0.038774
				0.296848	0.0620324						0.304632	0.0382855
				0.296907	0.0594781						0.304691	0.0366301
				0.296958	0.059717						0.304739	0.0348115
				0.297013	0.0588663						0.304801	0.0328834
				0.297069	0.0566612						0.304869	0.0316981
				0.297113	0.0543475						0.304927	0.029616
				0.297163	0.0559409						0.304988	0.0294975
				0.297228	0.0548792						0.305036	0.02737
				0.297293	0.0542598						0.305099	0.028627
				0.297351	0.0531441						0.305166	0.0308145
				0.2974	0.0556716						0.30521	0.0286967
				0.297444	0.0562816						0.305259	0.0289332
				0.29749	0.0569191						0.305325	0.0292181
				0.29754	0.0574226						0.305394	0.0272377
				0.297598	0.056101						0.305457	0.0263165
				0.297641	0.0554842						0.305525	0.025445
				0.297699	0.054902						0.305587	0.0263073
				0.297764	0.0515317						0.305629	0.0252317
				0.297814	0.0494693						0.305683	0.0233358
				0.297868	0.0466764						0.305741	0.0236466
				0.297936	0.0482169						0.305785	0.0218363
				0.298005	0.0478195						0.30585	0.0213742
				0.298055	0.0473288						0.305928	0.0219121
				0.298119	0.0468017						0.305981	0.0215775
				0.298172	0.0470127						0.30603	0.023134
				0.298221	0.0470846						0.306092	0.022051
				0.298291	0.0442789						0.306148	0.0192632
				0.298369	0.0451251						0.306197	0.0171278
				0.29842	0.0453444						0.306259	0.0147383
				0.298465	0.0462541						0.306319	0.0163375
				0.298512	0.0442697						0.306378	0.0147236
				0.298573	0.0440829						0.306433	0.0139151
				0.298657	0.0441509						0.306477	0.0145406
				0.298732	0.0428129						0.306547	0.0138022
				0.298779	0.0424708						0.306633	0.0141715
				0.298826	0.0405167						0.306697	0.0122154
				0.298871	0.0380244						0.306762	0.0158414
				0.298931	0.038528						0.306827	0.0177344
				0.298979	0.0403253						0.306901	0.0168248
				0.299037	0.044081						0.306961	0.0169039
				0.299089	0.0438645						0.307011	0.0147455
				0.299134	0.0452539						0.307069	0.0151542
				0.29917	0.0438668						0.307135	0.0158924
				0.299221	0.0417774						0.307187	0.0149627
				0.299285	0.0426376						0.307241	0.0158267
				0.299328	0.0408411						0.3073	0.0156149
				0.299373	0.0419617						0.307359	0.0167014
				0.29942	0.041651						0.307405	0.0167311
				0.29947	0.0404171						0.307464	0.0157974
				0.299522	0.0381581						0.307528	0.0164533
				0.299584	0.0374779						0.307587	0.0164276
				0.299628	0.0365577						0.30763	0.0168995
				0.299677	0.0353793						0.307703	0.015691
				0.299744	0.0378833						0.307786	0.0157061
				0.299797	0.0371529						0.307842	0.0163586
				0.299852	0.0385246						0.307894	0.0175079
				0.29992	0.0352588						0.307947	0.0163258
				0.299986	0.0379206						0.308021	0.02
				0.300052	0.0352973						0.308085	0.0194376
				0.300117	0.0351389						0.308141	0.0200967
				0.300178	0.0372221						0.3082	0.0214976
				0.300226	0.0396675						0.308262	0.0252622
				0.300271	0.0419758						0.308317	0.0270794
				0.300311	0.0406613						0.308373	0.0280443
				0.300375	0.0421134						0.308446	0.0283599
				0.300426	0.0410181						0.308511	0.0296366
				0.30048	0.039165						0.308572	0.0294649
				0.300535	0.0380349						0.308624	0.0303448
				0.300593	0.0400828						0.308676	0.0303605
				0.30064	0.0389065						0.308736	0.0304433
				0.300678	0.0391582						0.308788	0.0316716
				0.300743	0.0404797						0.308854	0.0307436
				0.300812	0.0416203						0.308911	0.0302861
				0.300868	0.0421367						0.308962	0.0295425
				0.300916	0.0432177						0.309015	0.0306245
				0.300956	0.0420231						0.309082	0.0285307
				0.301001	0.0449116						0.30915	0.0273282
				0.301072	0.0454289						0.309213	0.0270267
				0.301129	0.0428361						0.309273	0.0258276
				0.301188	0.0433498						0.309327	0.0267771
				0.301243	0.0454181						0.309391	0.0276902
				0.301297	0.0477033						0.309457	0.0264955
				0.301363	0.0468532						0.30953	0.0247083
				0.301419	0.0481208						0.309582	0.0238869
				0.301468	0.0488788						0.309625	0.0238038
				0.301526	0.0488515						0.309661	0.0237989
				0.301578	0.0492524						0.309705	0.0221327
				0.301641	0.0519331						0.309758	0.0218359
				0.301714	0.0549685						0.309819	0.0204945
				0.301767	0.0560461						0.309888	0.0181782
				0.301819	0.0545037						0.30994	0.0171579
				0.301865	0.056385						0.309989	0.016757
				0.301929	0.0540841						0.310054	0.0137149
				0.301969	0.0537363						0.310116	0.0109665
				0.302014	0.052957						0.310187	0.00840314
				0.302065	0.0546451						0.310258	0.00872932
				0.302116	0.0546018						0.310335	0.00794036
				0.302166	0.052416						0.310395	0.00640039
				0.302216	0.0527651						0.310454	0.00582388
				0.302273	0.054493						0.310514	0.00469223
				0.302331	0.0560523						0.310588	0.00434191
				0.302386	0.054971						0.310643	0.00518011
				0.302436	0.0550134						0.310699	0.0070308
				0.302499	0.0558542						0.310745	0.00618599
				0.302571	0.053574						0.3108	0.00782182
				0.30262	0.0544162						0.310865	0.00894652
				0.30266	0.0537145						0.310921	0.00852543
				0.302705	0.0504097						0.310996	0.0080249
				0.302773	0.0485993						0.311062	0.00902205
				0.30284	0.047152						0.311138	0.00705596
				0.302904	0.0468146						0.311205	0.00298257
				0.302953	0.044222						0.311278	0.00489627
				0.302997	0.0429508						0.311351	0.00177922
				0.303052	0.0407706						0.311408	-1.73349e-05
				0.303104	0.039601						0.311474	-0.0023136
				0.303149	0.0401123						0.311543	-0.00190819
				0.303212	0.0391057						0.311602	-0.000691761
				0.303291	0.0383794						0.311661	-0.00194952
				0.303345	0.0392372						0.311714	-0.00419219
				0.303399	0.0375854						0.311763	-0.00519391
				0.303457	0.0381387						0.311819	-0.00755104
				0.303505	0.036894						0.311892	-0.00735809
				0.30355	0.0347121						0.311949	-0.00816929
				0.303597	0.0351556						0.312004	-0.0110799
				0.30365	0.0324143						0.312056	-0.0119451
				0.3037	0.0314458						0.312104	-0.0126664
				0.303755	0.0279231						0.312167	-0.0143131
				0.303807	0.0296725						0.312221	-0.0128453
				0.303871	0.0309349						0.312278	-0.00907436
				0.303934	0.0286822						0.312351	-0.00780091
				0.303999	0.0279795						0.312429	-0.00810669
				0.304071	0.028978						0.312487	-0.00789458
				0.30413	0.0261231						0.312536	-0.00758346
				0.304196	0.0243976						0.312591	-0.00671363
				0.304252	0.0253407						0.312633	-0.00523157
				0.304297	0.024226						0.312698	-0.00720499
				0.304354	0.0221896						0.312751	-0.00610889
				0.304397	0.0240941						0.31282	-0.00584419
				0.30444	0.0229935						0.312885	-0.00715712
				0.304492	0.0227311						0.312949	-0.00529161
				0.304565	0.0208842						0.312997	-0.00575573
				0.304634	0.0193699						0.313046	-0.00534918
				0.304679	0.0159066						0.31312	-0.00621122
				0.304728	0.0150432						0.313188	-0.00557738
				0.304774	0.0126204						0.313251	-0.00666144
				0.30482	0.0121321						0.313309	-0.00678373
				0.304876	0.0134005						0.313358	-0.00609773
				0.304929	0.0109252						0.313424	-0.00352954
				0.304983	0.0111203						0.313491	-0.00522735
				0.305027	0.0112386						0.313554	-0.00417602
				0.305079	0.010666						0.313619	-0.00329495
				0.305144	0.0112733						0.31369	-0.00110219
				0.305221	0.00973967						0.313745	-0.00108451
				0.305274	0.0119448						0.313789	-0.000530494
				0.305324	0.0102177						0.313847	-0.000614446
				0.305378	0.0120673						0.313924	-0.000388614
				0.30542	0.0103417						0.313987	0.0040454
				0.305463	0.00873647						0.314047	0.0054205
				0.305503	0.00531336						0.314098	0.00471458
				0.305551	0.00585564						0.314163	0.00389246
				0.305607	0.00737306						0.314219	0.00473061
				0.305665	0.00518004						0.314286	0.00452601
				0.305712	0.00325394						0.314349	0.00251466
				0.305761	0.00207817						0.31441	0.00159473
				0.305813	0.000742265						0.314471	0.00181095
				0.305879	-2.15511e-05						0.314527	0.00130263
				0.30595	0.000484603						0.314579	0.000474652
				0.306021	0.00433772						0.314659	0.00258578
				0.306075	0.00567309						0.31472	0.00328864
				0.306121	0.00726494						0.314782	0.0048105
				0.30617	0.00906242						0.314829	0.00369278
				0.306227	0.00829809						0.314868	0.00245026
				0.306281	0.00771245						0.314934	0.00187568
				0.306364	0.0106343						0.315007	0.0040882
				0.306426	0.0130367						0.315072	0.00600661
				0.30647	0.0136165						0.315125	0.00709463
				0.306548	0.015924						0.315188	0.00900403
				0.306618	0.015648						0.315256	0.00941327
				0.306669	0.0156714						0.315332	0.0107488
				0.306726	0.0172769						0.315389	0.0128813
				0.306785	0.01703						0.315447	0.0109131
				0.30685	0.016523						0.315494	0.00983323
				0.306904	0.0191096						0.315565	0.0113957
				0.306949	0.0213406						0.315649	0.0106934
				0.306987	0.0215849						0.315729	0.0113337
				0.307031	0.0223012						0.315795	0.0111987
				0.307071	0.0233723						0.315868	0.0105347
				0.30713	0.0242877						0.315932	0.00910519
				0.307194	0.023358						0.315994	0.00796689
				0.307248	0.0251834						0.316042	0.00975316
				0.307306	0.024943						0.316096	0.0110344
				0.307372	0.0251322						0.316152	0.0120636
				0.307429	0.0249569						0.316197	0.0116786
				0.307491	0.0249347						0.316265	0.0131466
				0.307543	0.0247221						0.316327	0.015428
				0.307619	0.0268911						0.316389	0.0162309
				0.307685	0.0274428						0.316441	0.0159293
				0.307744	0.0273693						0.316505	0.0178246
				0.307807	0.0281245						0.31657	0.0155861
				0.307854	0.0291372						0.31664	0.016561
				0.307914	0.0301091						0.31672	0.0172015
				0.307967	0.030477						0.316774	0.0160093
				0.308023	0.03273						0.316828	0.0150378
				0.308072	0.0315638						0.316888	0.0127659
				0.308114	0.0306539						0.316938	0.0125285
				0.308164	0.0319681						0.317004	0.0103677
				0.308225	0.0299182						0.317077	0.00877129
				0.308287	0.0307209						0.317148	0.00594939
				0.308345	0.0334246						0.317195	0.00592274
				0.308389	0.0315532						0.317247	0.00479033
				0.308446	0.0335376						0.317307	0.00500485
				0.308509	0.0331871						0.317383	0.00402845
				0.308555	0.0317297						0.317437	0.00372321
				0.308617	0.032153						0.317496	0.0042684
				0.308679	0.0324535						0.317553	0.00373058
				0.308736	0.0322205						0.317612	0.00544176
				0.308789	0.0271533						0.317665	0.00672504
				0.308847	0.0282671						0.317724	0.00340319
				0.308894	0.0255637						0.317798	0.00409191
				0.308939	0.0249333						0.317852	0.00407631
				0.308984	0.0263503						0.317919	0.00510243
				0.309017	0.026688						0.31799	0.00687829
				0.309071	0.0258485						0.318045	0.00540027
				0.309135	0.0251328						0.318097	0.00478132
				0.3092	0.0246719						0.318153	0.00884873
				0.309257	0.0250502						0.31823	0.0104335
				0.309317	0.0241274						0.318295	0.0118769
				0.309364	0.02413						0.318363	0.0143523
				0.309423	0.0230874						0.318415	0.0152322
				0.309479	0.0191154						0.318473	0.0140146
[truncated: 476 more rows]

## Sheet: Supplementary Fig. 11b
[2,1,2]					[1,2,2]					[2,2,1]					[2,2,2]
Global mask		No masking			Global mask		No masking			Global mask		No masking			Global mask		No masking
d_inv	fsc	d_inv	fsc		d_inv	fsc	d_inv	fsc		d_inv	fsc	d_inv	fsc		d_inv	fsc	d_inv	fsc
0.001001	1	0.001001	1		0.001001	1	0.001001	1		0.001001	1	0.001001	1		0.001001	1	0.001001	1
0.003367	0.999885	0.003367	0.999824		0.003367	0.999816	0.003367	0.999543		0.003367	0.999831	0.003367	0.999614		0.003367	0.999991	0.003367	0.999927
0.00673401	0.999738	0.00673401	0.99953		0.00673401	0.999484	0.00673401	0.998973		0.00673401	0.999669	0.00673401	0.999085		0.00673401	0.999979	0.00673401	0.999927
0.010101	0.999574	0.010101	0.998342		0.010101	0.998868	0.010101	0.997487		0.010101	0.999229	0.010101	0.998014		0.010101	0.999924	0.010101	0.999668
0.013468	0.999089	0.013468	0.996193		0.013468	0.998864	0.013468	0.995609		0.013468	0.997893	0.013468	0.994346		0.013468	0.999812	0.013468	0.999186
0.016835	0.998964	0.016835	0.995518		0.016835	0.998492	0.016835	0.991457		0.016835	0.998262	0.016835	0.994631		0.016835	0.999769	0.016835	0.998722
0.020202	0.997109	0.020202	0.985252		0.020202	0.99576	0.020202	0.974716		0.020202	0.996474	0.020202	0.983745		0.020202	0.999619	0.020202	0.996707
0.023569	0.996389	0.023569	0.985384		0.023569	0.994266	0.023569	0.973006		0.023569	0.99568	0.023569	0.982902		0.023569	0.999557	0.023569	0.996751
0.026936	0.994084	0.026936	0.974424		0.026936	0.990736	0.026936	0.960841		0.026936	0.993228	0.026936	0.971525		0.026936	0.99913	0.026936	0.995332
0.030303	0.99247	0.030303	0.970446		0.030303	0.988645	0.030303	0.947466		0.030303	0.993484	0.030303	0.969705		0.030303	0.998978	0.030303	0.993234
0.03367	0.991277	0.03367	0.969828		0.03367	0.983409	0.03367	0.937847		0.03367	0.989625	0.03367	0.960704		0.03367	0.998749	0.03367	0.992907
0.037037	0.989277	0.037037	0.961968		0.037037	0.980322	0.037037	0.923348		0.037037	0.985426	0.037037	0.943445		0.037037	0.998088	0.037037	0.989535
0.040404	0.986064	0.040404	0.948487		0.040404	0.978327	0.040404	0.913985		0.040404	0.981727	0.040404	0.93512		0.040404	0.997475	0.040404	0.986816
0.043771	0.982602	0.043771	0.936124		0.043771	0.970065	0.043771	0.87576		0.043771	0.977894	0.043771	0.918292		0.043771	0.99656	0.043771	0.980753
0.047138	0.977515	0.047138	0.916354		0.047138	0.957512	0.047138	0.846723		0.047138	0.972311	0.047138	0.899593		0.047138	0.995568	0.047138	0.977456
0.0505051	0.973174	0.0505051	0.906804		0.0505051	0.950446	0.0505051	0.836516		0.0505051	0.963457	0.0505051	0.881511		0.0505051	0.994652	0.0505051	0.971973
0.0538721	0.966918	0.0538721	0.884392		0.0538721	0.942011	0.0538721	0.797958		0.0538721	0.954635	0.0538721	0.853803		0.0538721	0.993757	0.0538721	0.967658
0.0572391	0.962632	0.0572391	0.877541		0.0572391	0.928174	0.0572391	0.772888		0.0572391	0.946722	0.0572391	0.832622		0.0572391	0.993103	0.0572391	0.965639
0.0606061	0.958467	0.0606061	0.850045		0.0606061	0.920888	0.0606061	0.741245		0.0606061	0.941654	0.0606061	0.810454		0.0606061	0.992658	0.0606061	0.963307
0.0639731	0.951016	0.0639731	0.826206		0.0639731	0.913451	0.0639731	0.686803		0.0639731	0.938976	0.0639731	0.787746		0.0639731	0.991303	0.0639731	0.954866
0.0673401	0.940821	0.0673401	0.794539		0.0673401	0.893606	0.0673401	0.657612		0.0673401	0.936453	0.0673401	0.755288		0.0673401	0.989714	0.0673401	0.945791
0.0707071	0.934747	0.0707071	0.796561		0.0707071	0.889795	0.0707071	0.651202		0.0707071	0.930601	0.0707071	0.747551		0.0707071	0.989885	0.0707071	0.946396
0.0740741	0.928918	0.0740741	0.780505		0.0740741	0.883984	0.0740741	0.639054		0.0740741	0.919908	0.0740741	0.740211		0.0740741	0.989731	0.0740741	0.943822
0.0774411	0.918974	0.0774411	0.741821		0.0774411	0.861186	0.0774411	0.581212		0.0774411	0.904612	0.0774411	0.699497		0.0774411	0.987527	0.0774411	0.929193
0.0808081	0.913105	0.0808081	0.714371		0.0808081	0.844444	0.0808081	0.558483		0.0808081	0.897008	0.0808081	0.656608		0.0808081	0.985569	0.0808081	0.924054
0.0841751	0.909763	0.0841751	0.716535		0.0841751	0.845106	0.0841751	0.558226		0.0841751	0.891354	0.0841751	0.666185		0.0841751	0.984314	0.0841751	0.921572
0.0875421	0.912652	0.0875421	0.741632		0.0875421	0.851869	0.0875421	0.576237		0.0875421	0.895423	0.0875421	0.681973		0.0875421	0.984308	0.0875421	0.927789
0.0909091	0.91031	0.0909091	0.724519		0.0909091	0.841338	0.0909091	0.566725		0.0909091	0.893895	0.0909091	0.677023		0.0909091	0.98385	0.0909091	0.924879
0.0942761	0.899843	0.0942761	0.70084		0.0942761	0.820661	0.0942761	0.525396		0.0942761	0.879361	0.0942761	0.635017		0.0942761	0.983258	0.0942761	0.916179
0.0976431	0.884673	0.0976431	0.669577		0.0976431	0.798378	0.0976431	0.471958		0.0976431	0.868469	0.0976431	0.605393		0.0976431	0.981122	0.0976431	0.90812
0.10101	0.869439	0.10101	0.634917		0.10101	0.773669	0.10101	0.44055		0.10101	0.842249	0.10101	0.555933		0.10101	0.977567	0.10101	0.892322
0.104377	0.859166	0.104377	0.607756		0.104377	0.759309	0.104377	0.418416		0.104377	0.83317	0.104377	0.550545		0.104377	0.975225	0.104377	0.880588
0.107744	0.847091	0.107744	0.593542		0.107744	0.738535	0.107744	0.391105		0.107744	0.819329	0.107744	0.520478		0.107744	0.971651	0.107744	0.870075
0.111111	0.816402	0.111111	0.528818		0.111111	0.698905	0.111111	0.343867		0.111111	0.789626	0.111111	0.472094		0.111111	0.966581	0.111111	0.844436
0.114478	0.784772	0.114478	0.467737		0.114478	0.653131	0.114478	0.283678		0.114478	0.747206	0.114478	0.415163		0.114478	0.956996	0.114478	0.817858
0.117845	0.766018	0.117845	0.42782		0.117845	0.617627	0.117845	0.256944		0.117845	0.714443	0.117845	0.384187		0.117845	0.950137	0.117845	0.796611
0.121212	0.749871	0.121212	0.413816		0.121212	0.577965	0.121212	0.239623		0.121212	0.699005	0.121212	0.329141		0.121212	0.944743	0.121212	0.777576
0.124579	0.729398	0.124579	0.379045		0.124579	0.547242	0.124579	0.197008		0.124579	0.691755	0.124579	0.323701		0.124579	0.939728	0.124579	0.76326
0.127946	0.699714	0.127946	0.346081		0.127946	0.527728	0.127946	0.195819		0.127946	0.666993	0.127946	0.291687		0.127946	0.93002	0.127946	0.737087
0.131313	0.666766	0.131313	0.325695		0.131313	0.504753	0.131313	0.187095		0.131313	0.632694	0.131313	0.256114		0.131313	0.924113	0.131313	0.714242
0.13468	0.641663	0.13468	0.286834		0.13468	0.475841	0.13468	0.15763		0.13468	0.607357	0.13468	0.242993		0.13468	0.919075	0.13468	0.68886
0.138047	0.611714	0.138047	0.263293		0.138047	0.423078	0.138047	0.126785		0.138047	0.561293	0.138047	0.197764		0.138047	0.909176	0.138047	0.658609
0.141414	0.587303	0.141414	0.227906		0.141414	0.377639	0.141414	0.111871		0.141414	0.523886	0.141414	0.179614		0.141414	0.896231	0.141414	0.626739
0.144781	0.561222	0.144781	0.209125		0.144781	0.359363	0.144781	0.095606		0.144781	0.49634	0.144781	0.167079		0.144781	0.886946	0.144781	0.614915
0.148148	0.542633	0.148148	0.216144		0.148148	0.348878	0.148148	0.100859		0.148148	0.468344	0.148148	0.157151		0.148148	0.880046	0.148148	0.597665
0.151515	0.509053	0.151515	0.189944		0.151515	0.3227	0.151515	0.088903		0.151515	0.431191	0.151515	0.142503		0.151515	0.868228	0.151515	0.568975
0.154882	0.498449	0.154882	0.175077		0.154882	0.283891	0.154882	0.083658		0.154882	0.435602	0.154882	0.147129		0.154882	0.861448	0.154882	0.563028
0.158249	0.490975	0.158249	0.158884		0.158249	0.278678	0.158249	0.078404		0.158249	0.427212	0.158249	0.131843		0.158249	0.858861	0.158249	0.550577
0.161616	0.456614	0.161616	0.15219		0.161616	0.279083	0.161616	0.0739		0.161616	0.389533	0.161616	0.115771		0.161616	0.852132	0.161616	0.537809
0.164983	0.412331	0.164983	0.130539		0.164983	0.259068	0.164983	0.060573		0.164983	0.349046	0.164983	0.088503		0.164983	0.838519	0.164983	0.510065
0.16835	0.392616	0.16835	0.120102		0.16835	0.231848	0.16835	0.038166		0.16835	0.342754	0.16835	0.095289		0.16835	0.830585	0.16835	0.500342
0.171717	0.383857	0.171717	0.113994		0.171717	0.218653	0.171717	0.057869		0.171717	0.342792	0.171717	0.09013		0.171717	0.825107	0.171717	0.484891
0.175084	0.378507	0.175084	0.102181		0.175084	0.201159	0.175084	0.049879		0.175084	0.328446	0.175084	0.09045		0.175084	0.812337	0.175084	0.457385
0.178451	0.382054	0.178451	0.103281		0.178451	0.196043	0.178451	0.053647		0.178451	0.336495	0.178451	0.09891		0.178451	0.804517	0.178451	0.455528
0.181818	0.392286	0.181818	0.114033		0.181818	0.213461	0.181818	0.054775		0.181818	0.329092	0.181818	0.084791		0.181818	0.810504	0.181818	0.46571
0.185185	0.394096	0.185185	0.117166		0.185185	0.207202	0.185185	0.053414		0.185185	0.334493	0.185185	0.097118		0.185185	0.812161	0.185185	0.471973
0.188552	0.392516	0.188552	0.119059		0.188552	0.217426	0.188552	0.052143		0.188552	0.328097	0.188552	0.093524		0.188552	0.80975	0.188552	0.47378
0.191919	0.373993	0.191919	0.121699		0.191919	0.196603	0.191919	0.037245		0.191919	0.317615	0.191919	0.091252		0.191919	0.803698	0.191919	0.459672
0.195286	0.363531	0.195286	0.115415		0.195286	0.17934	0.195286	0.05177		0.195286	0.32177	0.195286	0.092823		0.195286	0.804307	0.195286	0.465438
0.198653	0.365733	0.198653	0.113768		0.198653	0.171375	0.198653	0.045634		0.198653	0.320215	0.198653	0.084907		0.198653	0.804417	0.198653	0.463364
0.20202	0.354832	0.20202	0.10401		0.20202	0.162605	0.20202	0.036664		0.20202	0.317794	0.20202	0.077351		0.20202	0.801679	0.20202	0.459727
0.205387	0.342352	0.205387	0.102446		0.205387	0.169237	0.205387	0.04356		0.205387	0.307394	0.205387	0.087663		0.205387	0.79677	0.205387	0.447361
0.208754	0.316554	0.208754	0.08628		0.208754	0.160188	0.208754	0.034125		0.208754	0.279796	0.208754	0.066065		0.208754	0.786374	0.208754	0.433246
0.212121	0.312495	0.212121	0.092245		0.212121	0.153439	0.212121	0.048775		0.212121	0.262887	0.212121	0.059312		0.212121	0.774343	0.212121	0.410877
0.215488	0.299191	0.215488	0.085474		0.215488	0.141645	0.215488	0.033742		0.215488	0.248868	0.215488	0.068702		0.215488	0.757491	0.215488	0.392918
0.218855	0.291719	0.218855	0.074169		0.218855	0.145319	0.218855	0.033837		0.218855	0.246967	0.218855	0.068327		0.218855	0.74648	0.218855	0.377783
0.222222	0.276016	0.222222	0.0755		0.222222	0.139849	0.222222	0.028608		0.222222	0.224864	0.222222	0.064583		0.222222	0.732725	0.222222	0.367005
0.225589	0.245907	0.225589	0.06171		0.225589	0.124736	0.225589	0.020061		0.225589	0.194254	0.225589	0.051762		0.225589	0.712737	0.225589	0.334207
0.228956	0.23542	0.228956	0.064866		0.228956	0.10179	0.228956	0.024247		0.228956	0.182688	0.228956	0.044549		0.228956	0.700558	0.228956	0.318634
0.232323	0.223793	0.232323	0.050448		0.232323	0.082805	0.232323	0.015527		0.232323	0.171907	0.232323	0.039172		0.232323	0.685299	0.232323	0.308823
0.23569	0.187609	0.23569	0.041841		0.23569	0.076457	0.23569	0.013301		0.23569	0.145642	0.23569	0.025731		0.23569	0.655469	0.23569	0.276004
0.239057	0.149395	0.239057	0.037939		0.239057	0.068605	0.239057	0.01731		0.239057	0.129188	0.239057	0.033115		0.239057	0.618564	0.239057	0.249213
0.242424	0.122293	0.242424	0.036645		0.242424	0.067108	0.242424	0.014072		0.242424	0.111046	0.242424	0.016055		0.242424	0.573866	0.242424	0.215715
0.245791	0.112363	0.245791	0.019778		0.245791	0.066918	0.245791	0.012111		0.245791	0.082456	0.245791	0.022365		0.245791	0.534152	0.245791	0.183468
0.249158	0.101314	0.249158	0.02408		0.249158	0.049236	0.249158	0.006229		0.249158	0.080263	0.249158	0.016825		0.249158	0.503507	0.249158	0.173173
0.252525	0.10059	0.252525	0.019477		0.252525	0.030651	0.252525	0.007785		0.252525	0.091773	0.252525	0.015726		0.252525	0.474719	0.252525	0.149882
0.255892	0.087547	0.255892	0.013507		0.255892	0.027281	0.255892	0.005156		0.255892	0.074477	0.255892	0.008091		0.255892	0.441276	0.255892	0.130951
0.259259	0.081728	0.259259	0.018109		0.259259	0.020385	0.259259	0.001685		0.259259	0.06839	0.259259	0.009332		0.259259	0.411785	0.259259	0.112817
0.262626	0.062871	0.262626	0.011226		0.262626	0.013092	0.262626	0.000149037		0.262626	0.064171	0.262626	0.001282		0.262626	0.384497	0.262626	0.10896
0.265993	0.056705	0.265993	0.014563		0.265993	-0.00447	0.265993	0.001787		0.265993	0.06021	0.265993	0.012141		0.265993	0.351457	0.265993	0.094917
0.26936	0.049803	0.26936	0.010311		0.26936	0.000525266	0.26936	-0.00135		0.26936	0.046533	0.26936	0.006304		0.26936	0.319917	0.26936	0.088285
0.272727	0.031691	0.272727	0.00767		0.272727	0.008941	0.272727	-0.00368		0.272727	0.042136	0.272727	0.003335		0.272727	0.293954	0.272727	0.074737
0.276094	0.020086	0.276094	0.000777844		0.276094	0.012625	0.276094	0.000793257		0.276094	0.032548	0.276094	0.010511		0.276094	0.274212	0.276094	0.067454
0.279461	0.02177	0.279461	0.004322		0.279461	0.003888	0.279461	0.005764		0.279461	0.027599	0.279461	0.010292		0.279461	0.249338	0.279461	0.056148
0.282828	0.016708	0.282828	0.004355		0.282828	-0.000762156	0.282828	-0.00267		0.282828	0.02064	0.282828	0.009236		0.282828	0.226708	0.282828	0.050941
0.286195	0.017685	0.286195	0.006939		0.286195	0.000934908	0.286195	-0.005		0.286195	0.022104	0.286195	0.004603		0.286195	0.209831	0.286195	0.042124
0.289562	0.017921	0.289562	0.004482		0.289562	0.001964	0.289562	-0.00352		0.289562	0.017406	0.289562	0.002128		0.289562	0.182261	0.289562	0.031555
0.292929	0.012769	0.292929	0.004788		0.292929	0.004463	0.292929	0.005816		0.292929	0.013797	0.292929	0.004762		0.292929	0.158607	0.292929	0.029887
0.296296	0.015246	0.296296	-0.00243		0.296296	0.011498	0.296296	0.002961		0.296296	0.01287	0.296296	0.001842		0.296296	0.143033	0.296296	0.026582
0.299663	0.01982	0.299663	0.005891		0.299663	0.016228	0.299663	0.005928		0.299663	0.021504	0.299663	0.00571		0.299663	0.121868	0.299663	0.020459
0.30303	0.013119	0.30303	-0.00343		0.30303	0.0156	0.30303	0.003983		0.30303	0.024341	0.30303	0.008315		0.30303	0.113381	0.30303	0.024509
0.306397	0.01052	0.306397	0.008409		0.306397	0.003746	0.306397	0.002489		0.306397	0.01312	0.306397	-0.0014		0.306397	0.10166	0.306397	0.020064
0.309764	0.011345	0.309764	-0.00186		0.309764	-0.00168	0.309764	0.003908		0.309764	0.017755	0.309764	-0.00181		0.309764	0.088038	0.309764	0.018709
0.313131	0.015057	0.313131	-0.00118		0.313131	0.009088	0.313131	0.001685		0.313131	0.013559	0.313131	0.000953932		0.313131	0.079825	0.313131	0.011149
0.316498	0.012756	0.316498	0.006689		0.316498	0.017252	0.316498	0.004844		0.316498	0.009481	0.316498	-0.00107		0.316498	0.057792	0.316498	0.00873
0.319865	0.007045	0.319865	0.005979		0.319865	0.010883	0.319865	-0.000813539		0.319865	0.000630467	0.319865	0.00047398		0.319865	0.051933	0.319865	0.013166
0.323232	0.013325	0.323232	0.002965		0.323232	0.006865	0.323232	0.003793		0.323232	0.002866	0.323232	-0.00315		0.323232	0.042521	0.323232	0.008476
0.326599	0.005372	0.326599	-0.00143		0.326599	0.01347	0.326599	0.01215		0.326599	0.003923	0.326599	-0.00172		0.326599	0.043903	0.326599	0.0138
0.329966	-0.00511	0.329966	0.00084602		0.329966	0.021626	0.329966	0.005773		0.329966	-0.00451	0.329966	-0.00161		0.329966	0.050664	0.329966	0.00894
0.333333	-0.00555	0.333333	0.001749		0.333333	0.00472	0.333333	0.004228		0.333333	-0.00334	0.333333	0.001666		0.333333	0.041079	0.333333	0.004986
0.3367	0.002478	0.3367	0.002624		0.3367	-0.00401	0.3367	0.003589		0.3367	0.001097	0.3367	-0.00163		0.3367	0.03141	0.3367	-0.000478883
0.340067	0.009908	0.340067	0.002302		0.340067	0.001471	0.340067	-0.00118		0.340067	0.015036	0.340067	-0.00312		0.340067	0.026632	0.340067	0.009215
0.343434	0.01095	0.343434	0.005212		0.343434	0.000225756	0.343434	-0.00354		0.343434	0.006792	0.343434	0.002654		0.343434	0.02864	0.343434	0.009485
0.346801	0.007563	0.346801	8.87352e-05		0.346801	-0.00489	0.346801	-0.00497		0.346801	-0.0019	0.346801	0.001992		0.346801	0.024079	0.346801	0.007988
0.350168	0.007139	0.350168	0.004861		0.350168	0.003662	0.350168	0.000888261		0.350168	0.010551	0.350168	0.00326		0.350168	0.019888	0.350168	0.007889
0.353535	0.011976	0.353535	0.005824		0.353535	0.012116	0.353535	0.003976		0.353535	0.009158	0.353535	5.44333e-05		0.353535	0.016039	0.353535	0.00034672
0.356902	0.003345	0.356902	-0.01082		0.356902	0.007679	0.356902	0.006763		0.356902	-0.000121167	0.356902	-0.00211		0.356902	0.020508	0.356902	0.005722
0.360269	0.004034	0.360269	0.004536		0.360269	0.009841	0.360269	0.000372626		0.360269	0.006022	0.360269	0.002679		0.360269	0.021692	0.360269	0.002019
0.363636	0.00987	0.363636	0.003269		0.363636	0.012202	0.363636	0.003771		0.363636	-1.49655e-05	0.363636	-0.00225		0.363636	0.008658	0.363636	0.0023
0.367003	0.008247	0.367003	0.003312		0.367003	0.011708	0.367003	-0.00414		0.367003	0.009442	0.367003	0.006081		0.367003	0.00996	0.367003	0.000258785
0.37037	0.007443	0.37037	0.001206		0.37037	-0.000713036	0.37037	-0.00429		0.37037	0.0072	0.37037	0.001822		0.37037	0.005139	0.37037	0.000120783
0.373737	0.004089	0.373737	-0.000715455		0.373737	-0.00623	0.373737	0.000762896		0.373737	0.005398	0.373737	0.003414		0.373737	0.008213	0.373737	0.000305059
0.377104	0.001082	0.377104	0.00184		0.377104	-0.01124	0.377104	-0.00594		0.377104	-0.00532	0.377104	-0.000923749		0.377104	0.004759	0.377104	-0.00332
0.380471	0.003637	0.380471	-0.00198		0.380471	-0.01057	0.380471	-0.00163		0.380471	-0.00121	0.380471	-0.000874603		0.380471	-0.00349	0.380471	-0.00456
0.383838	0.009147	0.383838	0.001746		0.383838	0.003	0.383838	-0.00166		0.383838	0.002782	0.383838	-0.000251856		0.383838	0.003207	0.383838	-0.000907101
0.387205	0.00224	0.387205	0.001558		0.387205	0.006129	0.387205	0.0061		0.387205	-0.000758395	0.387205	0.001402		0.387205	0.005494	0.387205	-0.00323
0.390572	-0.00137	0.390572	0.001553		0.390572	-0.00885	0.390572	-0.00215		0.390572	-0.0013	0.390572	0.001049		0.390572	0.004268	0.390572	0.003384
0.393939	-0.000270293	0.393939	0.002945		0.393939	-0.01764	0.393939	-0.003		0.393939	-0.00468	0.393939	-0.000839159		0.393939	-0.00142	0.393939	-0.00289
0.397306	0.00207	0.397306	-0.00288		0.397306	-0.00656	0.397306	-0.00106		0.397306	0.005329	0.397306	-0.000461778		0.397306	0.001618	0.397306	-0.00313
0.400673	-0.00308	0.400673	-0.0027		0.400673	-0.00316	0.400673	0.000937984		0.400673	0.003874	0.400673	0.003323		0.400673	0.001447	0.400673	0.002269
0.40404	0.004002	0.40404	0.00068347		0.40404	-0.00767	0.40404	-0.00534		0.40404	-0.00436	0.40404	-0.00322		0.40404	-0.00982	0.40404	-0.00257
0.407407	0.003266	0.407407	0.000471743		0.407407	-0.00669	0.407407	0.00098241		0.407407	-0.01299	0.407407	-0.00263		0.407407	-0.0026	0.407407	-0.000786101
0.410774	-0.000696302	0.410774	0.002081		0.410774	-0.00317	0.410774	-0.000641351		0.410774	-0.01	0.410774	-0.00131		0.410774	0.00401	0.410774	-0.00215
0.414141	-0.01221	0.414141	0.001531		0.414141	-2.43037e-05	0.414141	-0.000970905		0.414141	-0.00854	0.414141	-0.00118		0.414141	0.002168	0.414141	-0.00325
0.417508	-0.02121	0.417508	-0.00168		0.417508	-0.00576	0.417508	-0.00292		0.417508	-0.0054	0.417508	-0.00278		0.417508	-0.0041	0.417508	-0.00457
0.420875	-0.01935	0.420875	-0.00045082		0.420875	-0.00658	0.420875	-0.00348		0.420875	0.001288	0.420875	-0.000507634		0.420875	-0.00272	0.420875	-0.00402
0.424242	-0.00562	0.424242	0.002717		0.424242	-0.00423	0.424242	-0.00141		0.424242	0.000833383	0.424242	0.003599		0.424242	-0.000806276	0.424242	0.001145
0.427609	-0.00374	0.427609	0.003342		0.427609	-0.00876	0.427609	-0.00522		0.427609	0.00357	0.427609	0.001517		0.427609	-0.00207	0.427609	0.000492459
0.430977	-0.00537	0.430977	-0.00173		0.430977	-0.00597	0.430977	-0.00055235		0.430977	0.008782	0.430977	-0.000235168		0.430977	-0.00488	0.430977	-0.000731148
0.434343	0.000538444	0.434343	0.001454		0.434343	0.004684	0.434343	-0.000700376		0.434343	0.003782	0.434343	0.00080651		0.434343	-0.00156	0.434343	0.00129
0.437711	0.000706934	0.437711	0.003225		0.437711	0.002471	0.437711	-0.00449		0.437711	-0.00561	0.437711	-0.00123		0.437711	-0.00293	0.437711	-0.000294761
0.441077	-0.00453	0.441077	0.000678187		0.441077	-0.000849662	0.441077	-0.00278		0.441077	-0.00479	0.441077	-0.00202		0.441077	-0.00409	0.441077	0.001294
0.444444	-0.00833	0.444444	-0.00189		0.444444	-0.000293727	0.444444	-0.00595		0.444444	0.00129	0.444444	-0.00628		0.444444	-0.0059	0.444444	-0.000797024
0.447811	-0.000920584	0.447811	0.00019929		0.447811	3.15917e-05	0.447811	-0.00138		0.447811	0.009304	0.447811	0.00396		0.447811	-0.00328	0.447811	0.002941
0.451178	0.004145	0.451178	-0.00287		0.451178	-0.00816	0.451178	-0.0025		0.451178	0.000367778	0.451178	-0.00158		0.451178	0.003798	0.451178	-0.000825304
0.454545	0.008427	0.454545	0.003452		0.454545	0.001647	0.454545	0.005321		0.454545	-0.00607	0.454545	0.005206		0.454545	0.013533	0.454545	0.00519
0.457913	0.005691	0.457913	-0.00158		0.457913	-0.00411	0.457913	0.004356		0.457913	-0.00864	0.457913	-0.00178		0.457913	0.009549	0.457913	0.0042
0.46128	0.008929	0.46128	0.001365		0.46128	-0.00915	0.46128	-0.00181		0.46128	-0.00571	0.46128	-0.00116		0.46128	0.005483	0.46128	0.003097
0.464646	0.008923	0.464646	0.000320222		0.464646	-0.00575	0.464646	-0.00383		0.464646	-0.00613	0.464646	0.00011832		0.464646	0.004474	0.464646	0.003321
0.468013	0.000378051	0.468013	0.00206		0.468013	0.002486	0.468013	-0.00213		0.468013	-0.00565	0.468013	-0.000768187		0.468013	-0.00402	0.468013	0.00343
0.47138	-0.00336	0.47138	0.002591		0.47138	-0.000189988	0.47138	-0.00090736		0.47138	0.000341669	0.47138	-0.0026		0.47138	-0.00268	0.47138	0.001159
0.474747	-0.00508	0.474747	0.00178		0.474747	-0.0016	0.474747	-0.00229		0.474747	0.007083	0.474747	0.001291		0.474747	-0.00441	0.474747	-0.00109
0.478115	-0.00385	0.478115	0.001151		0.478115	-0.00448	0.478115	-0.00315		0.478115	-0.00049059	0.478115	0.003102		0.478115	-0.0073	0.478115	-0.00171
0.481481	-0.00203	0.481481	-0.000537197		0.481481	-0.01008	0.481481	-0.000639585		0.481481	-0.00488	0.481481	0.00371		0.481481	-0.0002158	0.481481	-0.0033
0.484848	-0.0038	0.484848	-0.00188		0.484848	-0.00673	0.484848	-0.00283		0.484848	0.002454	0.484848	0.004516		0.484848	0.000347739	0.484848	0.003505
0.488215	-0.00414	0.488215	-8.29446e-05		0.488215	-0.000121408	0.488215	-0.000363611		0.488215	0.002122	0.488215	0.002972		0.488215	-0.00801	0.488215	0.001602
0.491582	-0.00614	0.491582	-0.00246		0.491582	0.002044	0.491582	-0.000233921		0.491582	-0.00325	0.491582	-0.0034		0.491582	-0.00226	0.491582	-0.00128
0.49495	-0.00386	0.49495	-9.45033e-05		0.49495	-0.000315243	0.49495	-0.00171		0.49495	-0.00377	0.49495	-0.0018		0.49495	0.006568	0.49495	0.001247
0.498316	-0.00395	0.498316	2.81513e-05		0.498316	0.002447	0.498316	-0.000455712		0.498316	-0.000885378	0.498316	-0.000219497		0.498316	0.007385	0.498316	0.001388
0.501683	7.49056e-05	0.501683	0.003661		0.501683	0.002747	0.501683	-0.00248		0.501683	0.003645	0.501683	0.002875		0.501683	0.002713	0.501683	-0.00161
0.505051	-0.000835855	0.505051	-0.000279		0.505051	0.004494	0.505051	0.000395053		0.505051	0.005828	0.505051	-8.59253e-05		0.505051	-0.00274	0.505051	-0.00216
0.508418	-0.00222	0.508418	-0.00473		0.508418	0.007958	0.508418	0.004156		0.508418	0.005627	0.508418	0.001119		0.508418	-0.0041	0.508418	-0.0057
0.511785	0.000411148	0.511785	0.000278755		0.511785	0.000212673	0.511785	0.003229		0.511785	-0.000944426	0.511785	-0.000394587		0.511785	-0.00321	0.511785	-0.00114
0.515152	0.001651	0.515152	0.001855		0.515152	-0.00194	0.515152	0.001159		0.515152	-0.0064	0.515152	0.002022		0.515152	-0.00624	0.515152	-0.00157
0.518519	0.00434	0.518519	-0.000660748		0.518519	-0.00358	0.518519	0.002726		0.518519	-0.00304	0.518519	-0.0042		0.518519	0.000533019	0.518519	-0.00219
0.521886	0.00237	0.521886	-0.00103		0.521886	-0.000144588	0.521886	-0.00138		0.521886	0.001559	0.521886	-0.0002887		0.521886	-0.00168	0.521886	0.003145
0.525253	8.19967e-05	0.525253	-0.000854591		0.525253	-0.000726018	0.525253	-0.00090117		0.525253	0.010947	0.525253	0.00365		0.525253	-0.00334	0.525253	-2.68417e-05
0.528619	-0.000759193	0.528619	0.000771579		0.528619	-0.000825773	0.528619	0.000270972		0.528619	0.006935	0.528619	0.002037		0.528619	-0.00368	0.528619	-0.00292
0.531986	0.001694	0.531986	0.000351575		0.531986	0.001756	0.531986	-0.00327		0.531986	-0.0022	0.531986	-0.00187		0.531986	-0.00361	0.531986	0.000923806
0.535353	-0.00377	0.535353	-0.00153		0.535353	0.002627	0.535353	-0.00183		0.535353	-0.00349	0.535353	-0.00502		0.535353	0.003032	0.535353	0.000766843
0.538721	-0.01398	0.538721	-0.00719		0.538721	-0.00189	0.538721	-0.00683		0.538721	0.000684203	0.538721	0.000861828		0.538721	-0.00144	0.538721	-0.00113
0.542088	-0.01013	0.542088	-0.00359		0.542088	0.003104	0.542088	0.00211		0.542088	0.001583	0.542088	0.002154		0.542088	-0.00812	0.542088	-0.00371
0.545455	-0.0077	0.545455	-0.000373859		0.545455	0.002554	0.545455	0.004442		0.545455	-0.00383	0.545455	-0.00156		0.545455	-0.00414	0.545455	-0.00115
0.548822	-0.00264	0.548822	-0.000948682		0.548822	-0.01093	0.548822	0.000439687		0.548822	-0.00409	0.548822	-0.00253		0.548822	0.00175	0.548822	-0.0026
0.552188	-0.00726	0.552188	-0.0026		0.552188	-0.0038	0.552188	0.001884		0.552188	0.001025	0.552188	-0.000976191		0.552188	-0.00404	0.552188	0.002425
0.555556	-0.00526	0.555556	-0.00154		0.555556	-0.00657	0.555556	0.0019		0.555556	-0.00112	0.555556	-0.00321		0.555556	-0.0076	0.555556	-0.000832542
0.558922	0.001287	0.558922	0.001064		0.558922	-0.00889	0.558922	-0.00115		0.558922	-0.00199	0.558922	-0.000127413		0.558922	-0.00505	0.558922	-0.0021
0.56229	0.002716	0.56229	-0.00121		0.56229	-0.00191	0.56229	0.000677449		0.56229	0.001611	0.56229	0.004013		0.56229	-0.00135	0.56229	-0.000958063
0.565657	0.008421	0.565657	0.005275		0.565657	0.000761824	0.565657	-0.0011		0.565657	0.005853	0.565657	0.003642		0.565657	-0.000712475	0.565657	-0.000758332
0.569024	0.010515	0.569024	0.002399		0.569024	0.000917851	0.569024	0.001208		0.569024	0.003353	0.569024	-5.38419e-05		0.569024	-0.0059	0.569024	-2.76429e-05
0.572391	0.00218	0.572391	0.003455		0.572391	0.004178	0.572391	-0.00321		0.572391	0.000129842	0.572391	0.002742		0.572391	-0.00128	0.572391	0.00119
0.575758	-0.00729	0.575758	-0.00249		0.575758	0.005796	0.575758	0.001295		0.575758	-0.00199	0.575758	0.0038		0.575758	0.000283207	0.575758	-0.00187
0.579125	-0.00367	0.579125	-0.00122		0.579125	0.001321	0.579125	-0.000768006		0.579125	0.005053	0.579125	0.003407		0.579125	-0.00354	0.579125	-0.00123
0.582492	0.004069	0.582492	-0.000502511		0.582492	-0.00223	0.582492	-0.000581224		0.582492	0.006699	0.582492	0.001449		0.582492	0.000101535	0.582492	0.000662931
0.585858	0.005586	0.585858	-0.00122		0.585858	-0.00156	0.585858	-0.0001923		0.585858	0.002505	0.585858	0.002494		0.585858	-0.000506751	0.585858	0.001363
0.589226	0.007258	0.589226	0.005173		0.589226	-0.000951221	0.589226	-0.000486592		0.589226	0.006019	0.589226	0.004198		0.589226	0.006134	0.589226	-0.00172
0.592593	0.001373	0.592593	0.002865		0.592593	-0.000809591	0.592593	0.003431		0.592593	0.009495	0.592593	-0.00379		0.592593	0.002349	0.592593	0.000215993
0.59596	-0.00269	0.59596	0.001476		0.59596	-0.00657	0.59596	-0.000753357		0.59596	0.006252	0.59596	0.002913		0.59596	0.000171475	0.59596	-0.000941334
0.599327	-0.00553	0.599327	0.001105		0.599327	-0.00514	0.599327	0.000984103		0.599327	0.001826	0.599327	-0.00181		0.599327	0.004177	0.599327	-0.000972174
0.602694	-0.00488	0.602694	-0.00169		0.602694	0.006436	0.602694	0.002435		0.602694	0.00382	0.602694	0.002306		0.602694	0.003569	0.602694	0.000350003
0.606061	0.001883	0.606061	0.00083109		0.606061	0.001082	0.606061	0.003096		0.606061	0.007191	0.606061	0.003252		0.606061	0.003137	0.606061	0.00303
